# Supplementary material for: Mathematical Model Predicts Effective Strategies to Inhibit VEGF-eNOS Signaling
Source: J Clin Med. 2020 Apr 26;9(5):1255. doi: 10.3390/jcm9051255 (PMC7287924; doi:10.3390/jcm9051255)
Supplement: Supplementary file 1 [file jcm-09-01255-s001.zip]

Archive with 5 entries (4 files):
- jcm-727669-US-SI-supplementary-for  conversion 2/
- jcm-727669-US-SI-supplementary-for  conversion 2/File S1 Model implementation in BioNetGen.pdf
- jcm-727669-US-SI-supplementary-for  conversion 2/File S2 SBML model file.xml
- jcm-727669-US-SI-supplementary-for  conversion 2/File S3 List of ODEs.pdf
- jcm-727669-US-SI-supplementary-for  conversion 2/jcm-727669-US-SI-supplementary-for  conversion 2.docx
