# Supplementary material for: Mathematical Model Predicts Effective Strategies to Inhibit VEGF-eNOS Signaling
Source: J Clin Med. 2020 Apr 26;9(5):1255. doi: 10.3390/jcm9051255 (PMC7287924; doi:10.3390/jcm9051255)
Supplement: Supplementary file 1 [file jcm-09-01255-s001.zip › jcm-727669-US-SI-supplementary-for conversion 2/File S2 SBML model file.xml]

<?xml version="1.0" encoding="UTF-8"?>
<!-- Created by BioNetGen 2.3.1  -->
<sbml xmlns="http://www.sbml.org/sbml/level2/version3" level="2" version="3">
  <model id="CD47_full10">
    <listOfCompartments>
      <compartment id="cell" size="1"/>
    </listOfCompartments>
    <listOfSpecies>
      <species id="S1" compartment="cell" initialConcentration="0" name="Trash()"/>
      <species id="S2" compartment="cell" initialConcentration="1" name="null()"/>
      <species id="S3" compartment="cell" initialConcentration="0" name="TSP1(CD47,VEGF)"/>
      <species id="S4" compartment="cell" initialConcentration="5" name="VEGF(R2,TSP1)"/>
      <species id="S5" compartment="cell" initialConcentration="8.971" name="R2(CD47,Src,VEGF,Y1175~U,loc~mem)"/>
      <species id="S6" compartment="cell" initialConcentration="199.336" name="CD47(R2,TSP1,loc~mem)"/>
      <species id="S7" compartment="cell" initialConcentration="344" name="Src(Akt,Hsp90,R2,Y~U)"/>
      <species id="S8" compartment="cell" initialConcentration="500" name="Hsp90(Akt,Src,Y300~U,eNOS)"/>
      <species id="S9" compartment="cell" initialConcentration="800" name="Akt(Hsp90,Src,T~U,eNOS)"/>
      <species id="S10" compartment="cell" initialConcentration="100" name="eNOS(Akt,Arg,CaM,Hsp90,S1177~U)"/>
      <species id="S11" compartment="cell" initialConcentration="50" name="Ca(CaM)"/>
      <species id="S12" compartment="cell" initialConcentration="30" name="CaM(C,N,eNOS)"/>
      <species id="S13" compartment="cell" initialConcentration="100000" name="Arg(eNOS)"/>
      <species id="S14" compartment="cell" initialConcentration="10" name="sGC_b()"/>
      <species id="S15" compartment="cell" initialConcentration="500000" name="GTP()"/>
      <species id="S16" compartment="cell" initialConcentration="0" name="NObuffer()"/>
      <species id="S17" compartment="cell" initialConcentration="200000" name="PI(PIsite~3P)"/>
      <species id="S18" compartment="cell" initialConcentration="500" name="PLCg(Yplc~Y)"/>
      <species id="S19" compartment="cell" initialConcentration="19990.375" name="Istim()"/>
      <species id="S20" compartment="cell" initialConcentration="2000000" name="Castore()"/>
      <species id="S21" compartment="cell" initialConcentration="500000" name="PDE()"/>
      <species id="S22" compartment="cell" initialConcentration="0" name="TSP1(CD47,VEGF!1).VEGF(R2,TSP1!1)"/>
      <species id="S23" compartment="cell" initialConcentration="0" name="R2(CD47,Src,VEGF!1,Y1175~U,loc~mem).VEGF(R2!1,TSP1)"/>
      <species id="S24" compartment="cell" initialConcentration="0" name="CD47(R2,TSP1!1,loc~mem).TSP1(CD47!1,VEGF)"/>
      <species id="S25" compartment="cell" initialConcentration="0" name="CD47(R2!1,TSP1,loc~mem).R2(CD47!1,Src,VEGF,Y1175~U,loc~mem)"/>
      <species id="S26" compartment="cell" initialConcentration="0" name="R2(CD47,Src,VEGF,Y1175~U,loc~cyt)"/>
      <species id="S27" compartment="cell" initialConcentration="0" name="CD47(R2,TSP1,loc~cyt)"/>
      <species id="S28" compartment="cell" initialConcentration="0" name="Hsp90(Akt,Src!1,Y300~U,eNOS).Src(Akt,Hsp90!1,R2,Y~U)"/>
      <species id="S29" compartment="cell" initialConcentration="0" name="Akt(Hsp90,Src!1,T~U,eNOS).Src(Akt!1,Hsp90,R2,Y~U)"/>
      <species id="S30" compartment="cell" initialConcentration="0" name="Ca(CaM!1).CaM(C!1,N,eNOS)"/>
      <species id="S31" compartment="cell" initialConcentration="0" name="Ca(CaM!1).CaM(C,N!1,eNOS)"/>
      <species id="S32" compartment="cell" initialConcentration="0" name="Arg(eNOS!1).eNOS(Akt,Arg!1,CaM,Hsp90,S1177~U)"/>
      <species id="S33" compartment="cell" initialConcentration="0" name="sGC()"/>
      <species id="S34" compartment="cell" initialConcentration="0" name="CD47(R2!1,TSP1,loc~mem).R2(CD47!1,Src,VEGF!2,Y1175~U,loc~mem).VEGF(R2!2,TSP1)"/>
      <species id="S35" compartment="cell" initialConcentration="0" name="R2(CD47,Src,VEGF!1,Y1175~U,loc~cyt).VEGF(R2!1,TSP1)"/>
      <species id="S36" compartment="cell" initialConcentration="0" name="CD47(R2!1,TSP1,loc~cyt).R2(CD47!1,Src,VEGF,Y1175~U,loc~cyt)"/>
      <species id="S37" compartment="cell" initialConcentration="0" name="CD47(R2,TSP1!1,loc~cyt).TSP1(CD47!1,VEGF)"/>
      <species id="S38" compartment="cell" initialConcentration="0" name="R2(CD47,Src,VEGF!1,Y1175~P,loc~mem).VEGF(R2!1,TSP1)"/>
      <species id="S39" compartment="cell" initialConcentration="0" name="Akt(Hsp90,Src!1,T~U,eNOS).Hsp90(Akt,Src!2,Y300~U,eNOS).Src(Akt!1,Hsp90!2,R2,Y~U)"/>
      <species id="S40" compartment="cell" initialConcentration="0" name="Ca(CaM!1).Ca(CaM!2).CaM(C!1,N!2,eNOS)"/>
      <species id="S41" compartment="cell" initialConcentration="0" name="Ca(CaM!1).CaM(C!1,N,eNOS!2).eNOS(Akt,Arg,CaM!2,Hsp90,S1177~U)"/>
      <species id="S42" compartment="cell" initialConcentration="0" name="Arg(eNOS!1).Ca(CaM!2).CaM(C!2,N,eNOS!3).eNOS(Akt,Arg!1,CaM!3,Hsp90,S1177~U)"/>
      <species id="S43" compartment="cell" initialConcentration="0" name="Ca(CaM!1).CaM(C,N!1,eNOS!2).eNOS(Akt,Arg,CaM!2,Hsp90,S1177~U)"/>
      <species id="S44" compartment="cell" initialConcentration="0" name="Arg(eNOS!1).Ca(CaM!2).CaM(C,N!2,eNOS!3).eNOS(Akt,Arg!1,CaM!3,Hsp90,S1177~U)"/>
      <species id="S45" compartment="cell" initialConcentration="0" name="CD47(R2!1,TSP1,loc~mem).R2(CD47!1,Src,VEGF!2,Y1175~P,loc~mem).VEGF(R2!2,TSP1)"/>
      <species id="S46" compartment="cell" initialConcentration="0" name="R2(CD47,Src,VEGF!1,Y1175~P,loc~cyt).VEGF(R2!1,TSP1)"/>
      <species id="S47" compartment="cell" initialConcentration="0" name="CD47(R2!1,TSP1,loc~cyt).R2(CD47!1,Src,VEGF!2,Y1175~U,loc~cyt).VEGF(R2!2,TSP1)"/>
      <species id="S48" compartment="cell" initialConcentration="0" name="PLCg(Yplc~P)"/>
      <species id="S49" compartment="cell" initialConcentration="0" name="Ca(CaM!1).Ca(CaM!2).CaM(C!1,N!2,eNOS!3).eNOS(Akt,Arg,CaM!3,Hsp90,S1177~U)"/>
      <species id="S50" compartment="cell" initialConcentration="0" name="Arg(eNOS!1).Ca(CaM!2).Ca(CaM!3).CaM(C!2,N!3,eNOS!4).eNOS(Akt,Arg!1,CaM!4,Hsp90,S1177~U)"/>
      <species id="S51" compartment="cell" initialConcentration="0" name="NO()"/>
      <species id="S52" compartment="cell" initialConcentration="0" name="Cit()"/>
      <species id="S53" compartment="cell" initialConcentration="0" name="CD47(R2!1,TSP1,loc~cyt).R2(CD47!1,Src,VEGF!2,Y1175~P,loc~cyt).VEGF(R2!2,TSP1)"/>
      <species id="S54" compartment="cell" initialConcentration="0" name="R2(CD47,Src!1,VEGF!2,Y1175~P,loc~cyt).Src(Akt,Hsp90,R2!1,Y~U).VEGF(R2!2,TSP1)"/>
      <species id="S55" compartment="cell" initialConcentration="0" name="Hsp90(Akt,Src!1,Y300~U,eNOS).R2(CD47,Src!2,VEGF!3,Y1175~P,loc~cyt).Src(Akt,Hsp90!1,R2!2,Y~U).VEGF(R2!3,TSP1)"/>
      <species id="S56" compartment="cell" initialConcentration="0" name="Akt(Hsp90,Src!1,T~U,eNOS).R2(CD47,Src!2,VEGF!3,Y1175~P,loc~cyt).Src(Akt!1,Hsp90,R2!2,Y~U).VEGF(R2!3,TSP1)"/>
      <species id="S57" compartment="cell" initialConcentration="0" name="Akt(Hsp90,Src!1,T~U,eNOS).Hsp90(Akt,Src!2,Y300~U,eNOS).R2(CD47,Src!3,VEGF!4,Y1175~P,loc~cyt).Src(Akt!1,Hsp90!2,R2!3,Y~U).VEGF(R2!4,TSP1)"/>
      <species id="S58" compartment="cell" initialConcentration="0" name="IP3()"/>
      <species id="S59" compartment="cell" initialConcentration="0" name="sGC_6c()"/>
      <species id="S60" compartment="cell" initialConcentration="0" name="sGC_NO()"/>
      <species id="S61" compartment="cell" initialConcentration="0" name="CD47(R2!1,TSP1,loc~cyt).R2(CD47!1,Src!2,VEGF!3,Y1175~P,loc~cyt).Src(Akt,Hsp90,R2!2,Y~U).VEGF(R2!3,TSP1)"/>
      <species id="S62" compartment="cell" initialConcentration="0" name="CD47(R2!1,TSP1,loc~cyt).Hsp90(Akt,Src!2,Y300~U,eNOS).R2(CD47!1,Src!3,VEGF!4,Y1175~P,loc~cyt).Src(Akt,Hsp90!2,R2!3,Y~U).VEGF(R2!4,TSP1)"/>
      <species id="S63" compartment="cell" initialConcentration="0" name="Akt(Hsp90,Src!1,T~U,eNOS).CD47(R2!2,TSP1,loc~cyt).R2(CD47!2,Src!3,VEGF!4,Y1175~P,loc~cyt).Src(Akt!1,Hsp90,R2!3,Y~U).VEGF(R2!4,TSP1)"/>
      <species id="S64" compartment="cell" initialConcentration="0" name="Akt(Hsp90,Src!1,T~U,eNOS).CD47(R2!2,TSP1,loc~cyt).Hsp90(Akt,Src!3,Y300~U,eNOS).R2(CD47!2,Src!4,VEGF!5,Y1175~P,loc~cyt).Src(Akt!1,Hsp90!3,R2!4,Y~U).VEGF(R2!5,TSP1)"/>
      <species id="S65" compartment="cell" initialConcentration="0" name="Src(Akt,Hsp90,R2,Y~P)"/>
      <species id="S66" compartment="cell" initialConcentration="0" name="Hsp90(Akt,Src!1,Y300~U,eNOS).Src(Akt,Hsp90!1,R2,Y~P)"/>
      <species id="S67" compartment="cell" initialConcentration="0" name="Akt(Hsp90,Src!1,T~U,eNOS).Src(Akt!1,Hsp90,R2,Y~P)"/>
      <species id="S68" compartment="cell" initialConcentration="0" name="Akt(Hsp90,Src!1,T~U,eNOS).Hsp90(Akt,Src!2,Y300~U,eNOS).Src(Akt!1,Hsp90!2,R2,Y~P)"/>
      <species id="S69" compartment="cell" initialConcentration="0" name="sGC_5c()"/>
      <species id="S70" compartment="cell" initialConcentration="0" name="sGC_5c_NO()"/>
      <species id="S71" compartment="cell" initialConcentration="0" name="Hsp90(Akt,Src,Y300~P,eNOS)"/>
      <species id="S72" compartment="cell" initialConcentration="0" name="Akt(Hsp90,Src,T~P,eNOS)"/>
      <species id="S73" compartment="cell" initialConcentration="0" name="cGMP()"/>
      <species id="S74" compartment="cell" initialConcentration="0" name="Hsp90(Akt,Src,Y300~P,eNOS!1).eNOS(Akt,Arg,CaM,Hsp90!1,S1177~U)"/>
      <species id="S75" compartment="cell" initialConcentration="0" name="Arg(eNOS!1).Hsp90(Akt,Src,Y300~P,eNOS!2).eNOS(Akt,Arg!1,CaM,Hsp90!2,S1177~U)"/>
      <species id="S76" compartment="cell" initialConcentration="0" name="Ca(CaM!1).CaM(C!1,N,eNOS!2).Hsp90(Akt,Src,Y300~P,eNOS!3).eNOS(Akt,Arg,CaM!2,Hsp90!3,S1177~U)"/>
      <species id="S77" compartment="cell" initialConcentration="0" name="Arg(eNOS!1).Ca(CaM!2).CaM(C!2,N,eNOS!3).Hsp90(Akt,Src,Y300~P,eNOS!4).eNOS(Akt,Arg!1,CaM!3,Hsp90!4,S1177~U)"/>
      <species id="S78" compartment="cell" initialConcentration="0" name="Ca(CaM!1).CaM(C,N!1,eNOS!2).Hsp90(Akt,Src,Y300~P,eNOS!3).eNOS(Akt,Arg,CaM!2,Hsp90!3,S1177~U)"/>
      <species id="S79" compartment="cell" initialConcentration="0" name="Arg(eNOS!1).Ca(CaM!2).CaM(C,N!2,eNOS!3).Hsp90(Akt,Src,Y300~P,eNOS!4).eNOS(Akt,Arg!1,CaM!3,Hsp90!4,S1177~U)"/>
      <species id="S80" compartment="cell" initialConcentration="0" name="Ca(CaM!1).Ca(CaM!2).CaM(C!1,N!2,eNOS!3).Hsp90(Akt,Src,Y300~P,eNOS!4).eNOS(Akt,Arg,CaM!3,Hsp90!4,S1177~U)"/>
      <species id="S81" compartment="cell" initialConcentration="0" name="Arg(eNOS!1).Ca(CaM!2).Ca(CaM!3).CaM(C!2,N!3,eNOS!4).Hsp90(Akt,Src,Y300~P,eNOS!5).eNOS(Akt,Arg!1,CaM!4,Hsp90!5,S1177~U)"/>
      <species id="S82" compartment="cell" initialConcentration="0" name="Akt(Hsp90,Src,T~P,eNOS!1).eNOS(Akt!1,Arg,CaM,Hsp90,S1177~U)"/>
      <species id="S83" compartment="cell" initialConcentration="0" name="Akt(Hsp90,Src,T~P,eNOS!1).Arg(eNOS!2).eNOS(Akt!1,Arg!2,CaM,Hsp90,S1177~U)"/>
      <species id="S84" compartment="cell" initialConcentration="0" name="Akt(Hsp90,Src,T~P,eNOS!1).Ca(CaM!2).CaM(C!2,N,eNOS!3).eNOS(Akt!1,Arg,CaM!3,Hsp90,S1177~U)"/>
      <species id="S85" compartment="cell" initialConcentration="0" name="Akt(Hsp90,Src,T~P,eNOS!1).Arg(eNOS!2).Ca(CaM!3).CaM(C!3,N,eNOS!4).eNOS(Akt!1,Arg!2,CaM!4,Hsp90,S1177~U)"/>
      <species id="S86" compartment="cell" initialConcentration="0" name="Akt(Hsp90,Src,T~P,eNOS!1).Ca(CaM!2).CaM(C,N!2,eNOS!3).eNOS(Akt!1,Arg,CaM!3,Hsp90,S1177~U)"/>
      <species id="S87" compartment="cell" initialConcentration="0" name="Akt(Hsp90,Src,T~P,eNOS!1).Arg(eNOS!2).Ca(CaM!3).CaM(C,N!3,eNOS!4).eNOS(Akt!1,Arg!2,CaM!4,Hsp90,S1177~U)"/>
      <species id="S88" compartment="cell" initialConcentration="0" name="Akt(Hsp90,Src,T~P,eNOS!1).Ca(CaM!2).Ca(CaM!3).CaM(C!2,N!3,eNOS!4).eNOS(Akt!1,Arg,CaM!4,Hsp90,S1177~U)"/>
      <species id="S89" compartment="cell" initialConcentration="0" name="Akt(Hsp90,Src,T~P,eNOS!1).Arg(eNOS!2).Ca(CaM!3).Ca(CaM!4).CaM(C!3,N!4,eNOS!5).eNOS(Akt!1,Arg!2,CaM!5,Hsp90,S1177~U)"/>
      <species id="S90" compartment="cell" initialConcentration="0" name="Akt(Hsp90!1,Src,T~P,eNOS).Hsp90(Akt!1,Src,Y300~P,eNOS)"/>
      <species id="S91" compartment="cell" initialConcentration="0" name="cGMP_PDE()"/>
      <species id="S92" compartment="cell" initialConcentration="0" name="GMP()"/>
      <species id="S93" compartment="cell" initialConcentration="0" name="Akt(Hsp90!1,Src,T~P,eNOS).Hsp90(Akt!1,Src,Y300~U,eNOS)"/>
      <species id="S94" compartment="cell" initialConcentration="0" name="Akt(Hsp90!1,Src,T~U,eNOS).Hsp90(Akt!1,Src,Y300~P,eNOS)"/>
      <species id="S95" compartment="cell" initialConcentration="0" name="Akt(Hsp90!1,Src,T~P,eNOS).Hsp90(Akt!1,Src,Y300~P,eNOS!2).eNOS(Akt,Arg,CaM,Hsp90!2,S1177~U)"/>
      <species id="S96" compartment="cell" initialConcentration="0" name="Akt(Hsp90!1,Src,T~P,eNOS).Arg(eNOS!2).Hsp90(Akt!1,Src,Y300~P,eNOS!3).eNOS(Akt,Arg!2,CaM,Hsp90!3,S1177~U)"/>
      <species id="S97" compartment="cell" initialConcentration="0" name="Akt(Hsp90!1,Src,T~P,eNOS).Ca(CaM!2).CaM(C!2,N,eNOS!3).Hsp90(Akt!1,Src,Y300~P,eNOS!4).eNOS(Akt,Arg,CaM!3,Hsp90!4,S1177~U)"/>
      <species id="S98" compartment="cell" initialConcentration="0" name="Akt(Hsp90!1,Src,T~P,eNOS).Arg(eNOS!2).Ca(CaM!3).CaM(C!3,N,eNOS!4).Hsp90(Akt!1,Src,Y300~P,eNOS!5).eNOS(Akt,Arg!2,CaM!4,Hsp90!5,S1177~U)"/>
      <species id="S99" compartment="cell" initialConcentration="0" name="Akt(Hsp90!1,Src,T~P,eNOS).Ca(CaM!2).CaM(C,N!2,eNOS!3).Hsp90(Akt!1,Src,Y300~P,eNOS!4).eNOS(Akt,Arg,CaM!3,Hsp90!4,S1177~U)"/>
      <species id="S100" compartment="cell" initialConcentration="0" name="Akt(Hsp90!1,Src,T~P,eNOS).Arg(eNOS!2).Ca(CaM!3).CaM(C,N!3,eNOS!4).Hsp90(Akt!1,Src,Y300~P,eNOS!5).eNOS(Akt,Arg!2,CaM!4,Hsp90!5,S1177~U)"/>
      <species id="S101" compartment="cell" initialConcentration="0" name="Akt(Hsp90!1,Src,T~P,eNOS).Ca(CaM!2).Ca(CaM!3).CaM(C!2,N!3,eNOS!4).Hsp90(Akt!1,Src,Y300~P,eNOS!5).eNOS(Akt,Arg,CaM!4,Hsp90!5,S1177~U)"/>
      <species id="S102" compartment="cell" initialConcentration="0" name="Akt(Hsp90!1,Src,T~P,eNOS).Arg(eNOS!2).Ca(CaM!3).Ca(CaM!4).CaM(C!3,N!4,eNOS!5).Hsp90(Akt!1,Src,Y300~P,eNOS!6).eNOS(Akt,Arg!2,CaM!5,Hsp90!6,S1177~U)"/>
      <species id="S103" compartment="cell" initialConcentration="0" name="Ca(CaM!1).CaM(C!1,N,eNOS!2).eNOS(Akt,Arg,CaM!2,Hsp90,S1177~P)"/>
      <species id="S104" compartment="cell" initialConcentration="0" name="Arg(eNOS!1).Ca(CaM!2).CaM(C!2,N,eNOS!3).eNOS(Akt,Arg!1,CaM!3,Hsp90,S1177~P)"/>
      <species id="S105" compartment="cell" initialConcentration="0" name="Ca(CaM!1).CaM(C,N!1,eNOS!2).eNOS(Akt,Arg,CaM!2,Hsp90,S1177~P)"/>
      <species id="S106" compartment="cell" initialConcentration="0" name="Arg(eNOS!1).Ca(CaM!2).CaM(C,N!2,eNOS!3).eNOS(Akt,Arg!1,CaM!3,Hsp90,S1177~P)"/>
      <species id="S107" compartment="cell" initialConcentration="0" name="Ca(CaM!1).Ca(CaM!2).CaM(C!1,N!2,eNOS!3).eNOS(Akt,Arg,CaM!3,Hsp90,S1177~P)"/>
      <species id="S108" compartment="cell" initialConcentration="0" name="Arg(eNOS!1).Ca(CaM!2).Ca(CaM!3).CaM(C!2,N!3,eNOS!4).eNOS(Akt,Arg!1,CaM!4,Hsp90,S1177~P)"/>
      <species id="S109" compartment="cell" initialConcentration="0" name="cGMP_PDE_a()"/>
      <species id="S110" compartment="cell" initialConcentration="0" name="Akt(Hsp90!1,Src,T~U,eNOS).Hsp90(Akt!1,Src,Y300~U,eNOS)"/>
      <species id="S111" compartment="cell" initialConcentration="0" name="Akt(Hsp90!1,Src,T~U,eNOS).Hsp90(Akt!1,Src,Y300~P,eNOS!2).eNOS(Akt,Arg,CaM,Hsp90!2,S1177~U)"/>
      <species id="S112" compartment="cell" initialConcentration="0" name="Akt(Hsp90!1,Src,T~U,eNOS).Arg(eNOS!2).Hsp90(Akt!1,Src,Y300~P,eNOS!3).eNOS(Akt,Arg!2,CaM,Hsp90!3,S1177~U)"/>
      <species id="S113" compartment="cell" initialConcentration="0" name="Akt(Hsp90!1,Src,T~U,eNOS).Ca(CaM!2).CaM(C!2,N,eNOS!3).Hsp90(Akt!1,Src,Y300~P,eNOS!4).eNOS(Akt,Arg,CaM!3,Hsp90!4,S1177~U)"/>
      <species id="S114" compartment="cell" initialConcentration="0" name="Akt(Hsp90!1,Src,T~U,eNOS).Arg(eNOS!2).Ca(CaM!3).CaM(C!3,N,eNOS!4).Hsp90(Akt!1,Src,Y300~P,eNOS!5).eNOS(Akt,Arg!2,CaM!4,Hsp90!5,S1177~U)"/>
      <species id="S115" compartment="cell" initialConcentration="0" name="Akt(Hsp90!1,Src,T~U,eNOS).Ca(CaM!2).CaM(C,N!2,eNOS!3).Hsp90(Akt!1,Src,Y300~P,eNOS!4).eNOS(Akt,Arg,CaM!3,Hsp90!4,S1177~U)"/>
      <species id="S116" compartment="cell" initialConcentration="0" name="Akt(Hsp90!1,Src,T~U,eNOS).Arg(eNOS!2).Ca(CaM!3).CaM(C,N!3,eNOS!4).Hsp90(Akt!1,Src,Y300~P,eNOS!5).eNOS(Akt,Arg!2,CaM!4,Hsp90!5,S1177~U)"/>
      <species id="S117" compartment="cell" initialConcentration="0" name="Akt(Hsp90!1,Src,T~U,eNOS).Ca(CaM!2).Ca(CaM!3).CaM(C!2,N!3,eNOS!4).Hsp90(Akt!1,Src,Y300~P,eNOS!5).eNOS(Akt,Arg,CaM!4,Hsp90!5,S1177~U)"/>
      <species id="S118" compartment="cell" initialConcentration="0" name="Akt(Hsp90!1,Src,T~U,eNOS).Arg(eNOS!2).Ca(CaM!3).Ca(CaM!4).CaM(C!3,N!4,eNOS!5).Hsp90(Akt!1,Src,Y300~P,eNOS!6).eNOS(Akt,Arg!2,CaM!5,Hsp90!6,S1177~U)"/>
      <species id="S119" compartment="cell" initialConcentration="0" name="eNOS(Akt,Arg,CaM,Hsp90,S1177~P)"/>
      <species id="S120" compartment="cell" initialConcentration="0" name="Arg(eNOS!1).eNOS(Akt,Arg!1,CaM,Hsp90,S1177~P)"/>
      <species id="S121" compartment="cell" initialConcentration="0" name="Ca(CaM!1).CaM(C!1,N,eNOS!2).Hsp90(Akt,Src,Y300~P,eNOS!3).eNOS(Akt,Arg,CaM!2,Hsp90!3,S1177~P)"/>
      <species id="S122" compartment="cell" initialConcentration="0" name="Arg(eNOS!1).Ca(CaM!2).CaM(C!2,N,eNOS!3).Hsp90(Akt,Src,Y300~P,eNOS!4).eNOS(Akt,Arg!1,CaM!3,Hsp90!4,S1177~P)"/>
      <species id="S123" compartment="cell" initialConcentration="0" name="Ca(CaM!1).CaM(C,N!1,eNOS!2).Hsp90(Akt,Src,Y300~P,eNOS!3).eNOS(Akt,Arg,CaM!2,Hsp90!3,S1177~P)"/>
      <species id="S124" compartment="cell" initialConcentration="0" name="Arg(eNOS!1).Ca(CaM!2).CaM(C,N!2,eNOS!3).Hsp90(Akt,Src,Y300~P,eNOS!4).eNOS(Akt,Arg!1,CaM!3,Hsp90!4,S1177~P)"/>
      <species id="S125" compartment="cell" initialConcentration="0" name="Ca(CaM!1).Ca(CaM!2).CaM(C!1,N!2,eNOS!3).Hsp90(Akt,Src,Y300~P,eNOS!4).eNOS(Akt,Arg,CaM!3,Hsp90!4,S1177~P)"/>
      <species id="S126" compartment="cell" initialConcentration="0" name="Arg(eNOS!1).Ca(CaM!2).Ca(CaM!3).CaM(C!2,N!3,eNOS!4).Hsp90(Akt,Src,Y300~P,eNOS!5).eNOS(Akt,Arg!1,CaM!4,Hsp90!5,S1177~P)"/>
      <species id="S127" compartment="cell" initialConcentration="0" name="Akt(Hsp90!1,Src,T~P,eNOS).Hsp90(Akt!1,Src,Y300~U,eNOS!2).eNOS(Akt,Arg,CaM,Hsp90!2,S1177~U)"/>
      <species id="S128" compartment="cell" initialConcentration="0" name="Akt(Hsp90!1,Src,T~P,eNOS).Arg(eNOS!2).Hsp90(Akt!1,Src,Y300~U,eNOS!3).eNOS(Akt,Arg!2,CaM,Hsp90!3,S1177~U)"/>
      <species id="S129" compartment="cell" initialConcentration="0" name="Akt(Hsp90!1,Src,T~P,eNOS).Ca(CaM!2).CaM(C!2,N,eNOS!3).Hsp90(Akt!1,Src,Y300~U,eNOS!4).eNOS(Akt,Arg,CaM!3,Hsp90!4,S1177~U)"/>
      <species id="S130" compartment="cell" initialConcentration="0" name="Akt(Hsp90!1,Src,T~P,eNOS).Arg(eNOS!2).Ca(CaM!3).CaM(C!3,N,eNOS!4).Hsp90(Akt!1,Src,Y300~U,eNOS!5).eNOS(Akt,Arg!2,CaM!4,Hsp90!5,S1177~U)"/>
      <species id="S131" compartment="cell" initialConcentration="0" name="Akt(Hsp90!1,Src,T~P,eNOS).Ca(CaM!2).CaM(C,N!2,eNOS!3).Hsp90(Akt!1,Src,Y300~U,eNOS!4).eNOS(Akt,Arg,CaM!3,Hsp90!4,S1177~U)"/>
      <species id="S132" compartment="cell" initialConcentration="0" name="Akt(Hsp90!1,Src,T~P,eNOS).Arg(eNOS!2).Ca(CaM!3).CaM(C,N!3,eNOS!4).Hsp90(Akt!1,Src,Y300~U,eNOS!5).eNOS(Akt,Arg!2,CaM!4,Hsp90!5,S1177~U)"/>
      <species id="S133" compartment="cell" initialConcentration="0" name="Akt(Hsp90!1,Src,T~P,eNOS).Ca(CaM!2).Ca(CaM!3).CaM(C!2,N!3,eNOS!4).Hsp90(Akt!1,Src,Y300~U,eNOS!5).eNOS(Akt,Arg,CaM!4,Hsp90!5,S1177~U)"/>
      <species id="S134" compartment="cell" initialConcentration="0" name="Akt(Hsp90!1,Src,T~P,eNOS).Arg(eNOS!2).Ca(CaM!3).Ca(CaM!4).CaM(C!3,N!4,eNOS!5).Hsp90(Akt!1,Src,Y300~U,eNOS!6).eNOS(Akt,Arg!2,CaM!5,Hsp90!6,S1177~U)"/>
      <species id="S135" compartment="cell" initialConcentration="0" name="Akt(Hsp90!1,Src,T~U,eNOS).Hsp90(Akt!1,Src,Y300~U,eNOS!2).eNOS(Akt,Arg,CaM,Hsp90!2,S1177~U)"/>
      <species id="S136" compartment="cell" initialConcentration="0" name="Akt(Hsp90!1,Src,T~U,eNOS).Arg(eNOS!2).Hsp90(Akt!1,Src,Y300~U,eNOS!3).eNOS(Akt,Arg!2,CaM,Hsp90!3,S1177~U)"/>
      <species id="S137" compartment="cell" initialConcentration="0" name="Akt(Hsp90!1,Src,T~U,eNOS).Ca(CaM!2).CaM(C!2,N,eNOS!3).Hsp90(Akt!1,Src,Y300~U,eNOS!4).eNOS(Akt,Arg,CaM!3,Hsp90!4,S1177~U)"/>
      <species id="S138" compartment="cell" initialConcentration="0" name="Akt(Hsp90!1,Src,T~U,eNOS).Arg(eNOS!2).Ca(CaM!3).CaM(C!3,N,eNOS!4).Hsp90(Akt!1,Src,Y300~U,eNOS!5).eNOS(Akt,Arg!2,CaM!4,Hsp90!5,S1177~U)"/>
      <species id="S139" compartment="cell" initialConcentration="0" name="Akt(Hsp90!1,Src,T~U,eNOS).Ca(CaM!2).CaM(C,N!2,eNOS!3).Hsp90(Akt!1,Src,Y300~U,eNOS!4).eNOS(Akt,Arg,CaM!3,Hsp90!4,S1177~U)"/>
      <species id="S140" compartment="cell" initialConcentration="0" name="Akt(Hsp90!1,Src,T~U,eNOS).Arg(eNOS!2).Ca(CaM!3).CaM(C,N!3,eNOS!4).Hsp90(Akt!1,Src,Y300~U,eNOS!5).eNOS(Akt,Arg!2,CaM!4,Hsp90!5,S1177~U)"/>
      <species id="S141" compartment="cell" initialConcentration="0" name="Akt(Hsp90!1,Src,T~U,eNOS).Ca(CaM!2).Ca(CaM!3).CaM(C!2,N!3,eNOS!4).Hsp90(Akt!1,Src,Y300~U,eNOS!5).eNOS(Akt,Arg,CaM!4,Hsp90!5,S1177~U)"/>
      <species id="S142" compartment="cell" initialConcentration="0" name="Akt(Hsp90!1,Src,T~U,eNOS).Arg(eNOS!2).Ca(CaM!3).Ca(CaM!4).CaM(C!3,N!4,eNOS!5).Hsp90(Akt!1,Src,Y300~U,eNOS!6).eNOS(Akt,Arg!2,CaM!5,Hsp90!6,S1177~U)"/>
      <species id="S143" compartment="cell" initialConcentration="0" name="Hsp90(Akt,Src,Y300~P,eNOS!1).eNOS(Akt,Arg,CaM,Hsp90!1,S1177~P)"/>
      <species id="S144" compartment="cell" initialConcentration="0" name="Arg(eNOS!1).Hsp90(Akt,Src,Y300~P,eNOS!2).eNOS(Akt,Arg!1,CaM,Hsp90!2,S1177~P)"/>
      <species id="S145" compartment="cell" initialConcentration="0" name="Hsp90(Akt,Src,Y300~U,eNOS!1).eNOS(Akt,Arg,CaM,Hsp90!1,S1177~U)"/>
      <species id="S146" compartment="cell" initialConcentration="0" name="Arg(eNOS!1).Hsp90(Akt,Src,Y300~U,eNOS!2).eNOS(Akt,Arg!1,CaM,Hsp90!2,S1177~U)"/>
      <species id="S147" compartment="cell" initialConcentration="0" name="Ca(CaM!1).CaM(C!1,N,eNOS!2).Hsp90(Akt,Src,Y300~U,eNOS!3).eNOS(Akt,Arg,CaM!2,Hsp90!3,S1177~U)"/>
      <species id="S148" compartment="cell" initialConcentration="0" name="Arg(eNOS!1).Ca(CaM!2).CaM(C!2,N,eNOS!3).Hsp90(Akt,Src,Y300~U,eNOS!4).eNOS(Akt,Arg!1,CaM!3,Hsp90!4,S1177~U)"/>
      <species id="S149" compartment="cell" initialConcentration="0" name="Ca(CaM!1).CaM(C,N!1,eNOS!2).Hsp90(Akt,Src,Y300~U,eNOS!3).eNOS(Akt,Arg,CaM!2,Hsp90!3,S1177~U)"/>
      <species id="S150" compartment="cell" initialConcentration="0" name="Arg(eNOS!1).Ca(CaM!2).CaM(C,N!2,eNOS!3).Hsp90(Akt,Src,Y300~U,eNOS!4).eNOS(Akt,Arg!1,CaM!3,Hsp90!4,S1177~U)"/>
      <species id="S151" compartment="cell" initialConcentration="0" name="Ca(CaM!1).Ca(CaM!2).CaM(C!1,N!2,eNOS!3).Hsp90(Akt,Src,Y300~U,eNOS!4).eNOS(Akt,Arg,CaM!3,Hsp90!4,S1177~U)"/>
      <species id="S152" compartment="cell" initialConcentration="0" name="Arg(eNOS!1).Ca(CaM!2).Ca(CaM!3).CaM(C!2,N!3,eNOS!4).Hsp90(Akt,Src,Y300~U,eNOS!5).eNOS(Akt,Arg!1,CaM!4,Hsp90!5,S1177~U)"/>
      <species id="S153" compartment="cell" initialConcentration="0" name="Akt(Hsp90,Src,T~U,eNOS!1).eNOS(Akt!1,Arg,CaM,Hsp90,S1177~U)"/>
      <species id="S154" compartment="cell" initialConcentration="0" name="Akt(Hsp90,Src,T~U,eNOS!1).Arg(eNOS!2).eNOS(Akt!1,Arg!2,CaM,Hsp90,S1177~U)"/>
      <species id="S155" compartment="cell" initialConcentration="0" name="Akt(Hsp90,Src,T~U,eNOS!1).Ca(CaM!2).CaM(C!2,N,eNOS!3).eNOS(Akt!1,Arg,CaM!3,Hsp90,S1177~U)"/>
      <species id="S156" compartment="cell" initialConcentration="0" name="Akt(Hsp90,Src,T~U,eNOS!1).Arg(eNOS!2).Ca(CaM!3).CaM(C!3,N,eNOS!4).eNOS(Akt!1,Arg!2,CaM!4,Hsp90,S1177~U)"/>
      <species id="S157" compartment="cell" initialConcentration="0" name="Akt(Hsp90,Src,T~U,eNOS!1).Ca(CaM!2).CaM(C,N!2,eNOS!3).eNOS(Akt!1,Arg,CaM!3,Hsp90,S1177~U)"/>
      <species id="S158" compartment="cell" initialConcentration="0" name="Akt(Hsp90,Src,T~U,eNOS!1).Arg(eNOS!2).Ca(CaM!3).CaM(C,N!3,eNOS!4).eNOS(Akt!1,Arg!2,CaM!4,Hsp90,S1177~U)"/>
      <species id="S159" compartment="cell" initialConcentration="0" name="Akt(Hsp90,Src,T~U,eNOS!1).Ca(CaM!2).Ca(CaM!3).CaM(C!2,N!3,eNOS!4).eNOS(Akt!1,Arg,CaM!4,Hsp90,S1177~U)"/>
      <species id="S160" compartment="cell" initialConcentration="0" name="Akt(Hsp90,Src,T~U,eNOS!1).Arg(eNOS!2).Ca(CaM!3).Ca(CaM!4).CaM(C!3,N!4,eNOS!5).eNOS(Akt!1,Arg!2,CaM!5,Hsp90,S1177~U)"/>
    </listOfSpecies>
    <listOfParameters>
      <!-- Independent variables -->
      1<parameter id="kon_TSP1_VEGF" value="0.03"/>
     2 <parameter id="koff_TSP1_VEGF" value="0.3"/>
     3 <parameter id="kdeg_VEGF" value="0.0116"/>
      4<parameter id="konR2" value="0.6"/>
      5<parameter id="koffR2" value="0.09"/>
      6<parameter id="konTSP1CD47" value="0.03"/>
      7<parameter id="koffTSP1CD47" value="0.0003"/>
      8<parameter id="konR2CD47" value="0.0011"/>
      9<parameter id="koffR2CD47" value="0.06"/>
      10<parameter id="kinterR2" value="0.0426"/>

      11<parameter id="kinterpR2" value="4.7682"/>
      12<parameter id="kinterCD47" value="0.5692"/>
      13<parameter id="kinterR2_CD47" value="0.0085"/>
      14<parameter id="kinterpR2_CD47" value="23.841"/>
      15<parameter id="kinterTSP1bd" value="0.5692"/>
      16<parameter id="kpR2" value="0.6"/>
      17<parameter id="kdpR2" value="0.06"/>
      18<parameter id="kdpR2CD47bd" value="0.01"/>
      19<parameter id="ksynR2" value="0.0482"/>
      20<parameter id="ksynCD47" value="0.0899"/>

     21 <parameter id="kdegR2" value="0.0126"/>
     22 <parameter id="kdegpR2" value="0.2219"/>
      23<parameter id="kdegpR2_CD47" value="0.0168"/>
      24<parameter id="kdegCD47" value="0.0063"/>
      25<parameter id="kdegR2TSP1bd" value="0.0168"/>
      26<parameter id="konSrc_pR2" value="0.06"/>
      27<parameter id="koffSrc_pR2" value="25"/>
      28<parameter id="kp_Src" value="20"/>
      29<parameter id="kdp_Src" value="0.4"/>
      30<parameter id="konSrc_Hsp90" value="0.5"/>
      <parameter id="koffSrc_Hsp90" value="0.5"/>

      <parameter id="kp_Hsp90" value="30"/>
      <parameter id="kdp_Hsp90" value="0.01"/>
      <parameter id="konSrc_Akt" value="0.06"/>
      <parameter id="koffSrc_Akt" value="30"/>
      <parameter id="kp_Akt" value="3"/>
      <parameter id="kdp_Akt" value="0.1"/>
      <parameter id="kpPLCg" value="10"/>
      <parameter id="kdpPLCg" value="0.3"/>
      <parameter id="kmPIP2PLCg" value="193.58583"/>
      <parameter id="nIP3" value="1"/>
      <parameter id="kcatPLCgDAG" value="0.3"/>
      <parameter id="kdeg_ip3" value="0.02"/>
      <parameter id="kPIP2gen" value="10"/>
      <parameter id="ICrac" value="1.5e-09"/>
      <parameter id="Kcrac" value="2492.5441"/>
      <parameter id="tau_stim" value="1"/>
      <parameter id="kmPLCgR2" value="8000"/>
      <parameter id="ncrac" value="0.658"/>
      <parameter id="Iip3Ramp" value="0.391"/>
      <parameter id="KmIP3R" value="20000"/>
      <parameter id="I_PMCA" value="220418.47"/>
      <parameter id="KmPMCA" value="260"/>
      <parameter id="Caext" value="2000000"/>
      <parameter id="I_SERCA" value="435320.59"/>
      <parameter id="KleakER" value="6.8022e-09"/>
      <parameter id="KmSERCA" value="150"/>
      <parameter id="KiCa" value="1000"/>
      <parameter id="CSQN_total" value="15000000"/>
      <parameter id="KCSQN" value="800000"/>
      <parameter id="Volcyto" value="9.12e-13"/>
      <parameter id="Volext" value="0.0005"/>
      <parameter id="VolER" value="3.35e-13"/>
      <parameter id="konCa2C" value="0.24"/>
      <parameter id="koffCa2C" value="555"/>
      <parameter id="konCa2N" value="6"/>
      <parameter id="koffCa2N" value="45000"/>
      <parameter id="kon2NeNOS" value="0.0081"/>
      <parameter id="kon2CeNOS" value="0.078"/>
      <parameter id="kon4eNOS" value="0.078"/>
      <parameter id="koffCaMeNOS" value="0.6"/>
      <parameter id="kon2NeNOS_H" value="0.03253012"/>
      <parameter id="kon2CeNOS_H" value="0.31325301"/>
      <parameter id="kon4eNOS_H" value="0.31325301"/>
      <parameter id="koffCaMeNOS_H" value="0.6"/>
      <parameter id="kon2NpeNOS" value="0.0675"/>
      <parameter id="kon2CpeNOS" value="0.65"/>
      <parameter id="kon4peNOS" value="0.65"/>
      <parameter id="koffCaMpeNOS" value="0.6"/>
      <parameter id="kon2NpeNOS_H" value="0.11571429"/>
      <parameter id="kon2CpeNOS_H" value="1.1142857"/>
      <parameter id="kon4peNOS_H" value="1.1142857"/>
      <parameter id="koffCaMpeNOS_H" value="0.6"/>
      <parameter id="konAkt_eNOS" value="0.02"/>
      <parameter id="koffAkt_eNOS" value="4.038"/>
      <parameter id="konpAkt_pHsp90" value="0.5"/>
      <parameter id="koffpAkt_pHsp90" value="10.2826"/>
      <parameter id="konHsp90_eNOS" value="0.5"/>
      <parameter id="koffHsp90_eNOS" value="5.7327"/>
      <parameter id="konHsp90_CaMeNOS" value="0.5"/>
      <parameter id="koffHsp90_CaMeNOS" value="10.0976"/>
      <parameter id="kcat_pAkt" value="3"/>
      <parameter id="kcat_pAkt_H" value="10"/>
      <parameter id="kdp_eNOS" value="3.5"/>
      <parameter id="kdeg_eNOS" value="0.02"/>
      <parameter id="kon_beNOS_Arg" value="0.048"/>
      <parameter id="koff_beNOS_Arg" value="96"/>
      <parameter id="kon_eNOS_Arg" value="0.048"/>
      <parameter id="koff_eNOS_Arg" value="2.9023"/>
      <parameter id="kon_peNOS_Arg" value="0.048"/>
      <parameter id="koff_peNOS_Arg" value="4.9891"/>
      <parameter id="kon_eNOS_Arg_H" value="0.048"/>
      <parameter id="koff_eNOS_Arg_H" value="6.987"/>
      <parameter id="kon_peNOS_Arg_H" value="0.048"/>
      <parameter id="koff_peNOS_Arg_H" value="10.8397"/>
      <parameter id="kcat_eNOS" value="1.49"/>
      <parameter id="kcat_peNOS" value="2.682"/>
      <parameter id="kcat_eNOS_H" value="3.132"/>
      <parameter id="kcat_peNOS_H" value="4.22"/>
      <parameter id="kclearNO" value="10"/>
      <parameter id="kon1" value="18"/>
      <parameter id="koff1" value="360"/>
      <parameter id="kon2" value="1680"/>
      <parameter id="koff2" value="1680"/>
      <parameter id="kon3" value="0.24"/>
      <parameter id="koff3" value="60000"/>
      <parameter id="kon4" value="120000"/>
      <parameter id="koff4" value="0.108"/>
      <parameter id="kon5" value="24"/>
      <parameter id="koff5" value="0.044"/>
      <parameter id="kon6" value="60"/>
      <parameter id="koff6" value="0.06"/>
      <parameter id="kcat_sGC" value="31.5"/>
      <parameter id="kp1" value="0.001"/>
      <parameter id="kdp1" value="7.752"/>
      <parameter id="kp2" value="18"/>
      <parameter id="kdp2" value="7.2"/>
      <parameter id="Kp1" value="4000"/>
      <parameter id="Vp2" value="0.2925"/>
      <parameter id="Kp2" value="1000"/>
      <parameter id="TSP1_0" value="0"/>
      <parameter id="VEGF_0" value="5"/>
      <parameter id="R2_0" value="8.971"/>
      <parameter id="CD47_0" value="199.336"/>
      <parameter id="Src_0" value="344"/>
      <parameter id="Ca_0" value="50"/>
      <parameter id="Ca_store_0" value="2000000"/>
      <parameter id="CaM_0" value="30"/>
      <parameter id="eNOS_0" value="100"/>
      <parameter id="Arg_0" value="100000"/>
      <parameter id="Hsp90_0" value="500"/>
      <parameter id="Akt_0" value="800"/>
      <parameter id="sGC_b_0" value="10"/>
      <parameter id="GTP_0" value="500000"/>
      <parameter id="PIP2_0" value="200000"/>
      <parameter id="PLCg_0" value="500"/>
      <parameter id="Istim0" value="19990.375"/>
      <parameter id="PDE_0" value="500000"/>
      <!-- Observables -->
      <parameter id="Trash_tot" constant="false"/>
      <parameter id="null_tot" constant="false"/>
      <parameter id="totR2" constant="false"/>
      <parameter id="totR2_mem" constant="false"/>
      <parameter id="totR2_cyt" constant="false"/>
      <parameter id="totpR2" constant="false"/>
      <parameter id="tot_R2_bound" constant="false"/>
      <parameter id="CD47TSP1" constant="false"/>
      <parameter id="totCD47" constant="false"/>
      <parameter id="totSrc" constant="false"/>
      <parameter id="pSrc" constant="false"/>
      <parameter id="totAkt" constant="false"/>
      <parameter id="pAkt" constant="false"/>
      <parameter id="toteNOS" constant="false"/>
      <parameter id="peNOS" constant="false"/>
      <parameter id="yPLCg" constant="false"/>
      <parameter id="Iopenstim" constant="false"/>
      <parameter id="freepip2" constant="false"/>
      <parameter id="tot_Cac" constant="false"/>
      <parameter id="freeCac" constant="false"/>
      <parameter id="IP3_ob" constant="false"/>
      <parameter id="CaER" constant="false"/>
      <parameter id="Cit_prod" constant="false"/>
      <parameter id="NO_ob" constant="false"/>
      <parameter id="active_sGC" constant="false"/>
      <parameter id="free_GTP" constant="false"/>
      <parameter id="cGMP_ob" constant="false"/>
      <parameter id="PDE_ob" constant="false"/>
      <parameter id="cGMP_PDE_ob" constant="false"/>
      <parameter id="cGMP_PDE_a_ob" constant="false"/>
      <parameter id="totPLCg" constant="false"/>
      <parameter id="pPLCg" constant="false"/>
      <!-- Global functions -->
      <parameter id="RprodGMP" constant="false"/>
      <parameter id="RF1" constant="false"/>
      <parameter id="RF2" constant="false"/>
      <parameter id="RF3" constant="false"/>
      <parameter id="RF4" constant="false"/>
      <parameter id="RF5" constant="false"/>
      <parameter id="RF6" constant="false"/>
      <parameter id="RF7" constant="false"/>
      <parameter id="RF8" constant="false"/>
      <parameter id="RF9" constant="false"/>
    </listOfParameters>
    <listOfRules>
      <!-- Observables -->
      <assignmentRule variable="Trash_tot">
          <math xmlns="http://www.w3.org/1998/Math/MathML">
            <apply>
              <plus/>
              <cn> 0 </cn>
              <ci> S1 </ci>
            </apply>
          </math>
      </assignmentRule>
      <assignmentRule variable="null_tot">
          <math xmlns="http://www.w3.org/1998/Math/MathML">
            <apply>
              <plus/>
              <cn> 0 </cn>
              <ci> S2 </ci>
            </apply>
          </math>
      </assignmentRule>
      <assignmentRule variable="totR2">
          <math xmlns="http://www.w3.org/1998/Math/MathML">
            <apply>
              <plus/>
              <ci> S5 </ci>
              <ci> S23 </ci>
              <ci> S25 </ci>
              <ci> S26 </ci>
              <ci> S34 </ci>
              <ci> S35 </ci>
              <ci> S36 </ci>
              <ci> S38 </ci>
              <ci> S45 </ci>
              <ci> S46 </ci>
              <ci> S47 </ci>
              <ci> S53 </ci>
              <ci> S54 </ci>
              <ci> S55 </ci>
              <ci> S56 </ci>
              <ci> S57 </ci>
              <ci> S61 </ci>
              <ci> S62 </ci>
              <ci> S63 </ci>
              <ci> S64 </ci>
            </apply>
          </math>
      </assignmentRule>
      <assignmentRule variable="totR2_mem">
          <math xmlns="http://www.w3.org/1998/Math/MathML">
            <apply>
              <plus/>
              <ci> S5 </ci>
              <ci> S23 </ci>
              <ci> S25 </ci>
              <ci> S34 </ci>
              <ci> S38 </ci>
              <ci> S45 </ci>
            </apply>
          </math>
      </assignmentRule>
      <assignmentRule variable="totR2_cyt">
          <math xmlns="http://www.w3.org/1998/Math/MathML">
            <apply>
              <plus/>
              <ci> S26 </ci>
              <ci> S35 </ci>
              <ci> S36 </ci>
              <ci> S46 </ci>
              <ci> S47 </ci>
              <ci> S53 </ci>
              <ci> S54 </ci>
              <ci> S55 </ci>
              <ci> S56 </ci>
              <ci> S57 </ci>
              <ci> S61 </ci>
              <ci> S62 </ci>
              <ci> S63 </ci>
              <ci> S64 </ci>
            </apply>
          </math>
      </assignmentRule>
      <assignmentRule variable="totpR2">
          <math xmlns="http://www.w3.org/1998/Math/MathML">
            <apply>
              <plus/>
              <ci> S38 </ci>
              <ci> S45 </ci>
              <ci> S46 </ci>
              <ci> S53 </ci>
              <ci> S54 </ci>
              <ci> S55 </ci>
              <ci> S56 </ci>
              <ci> S57 </ci>
              <ci> S61 </ci>
              <ci> S62 </ci>
              <ci> S63 </ci>
              <ci> S64 </ci>
            </apply>
          </math>
      </assignmentRule>
      <assignmentRule variable="tot_R2_bound">
          <math xmlns="http://www.w3.org/1998/Math/MathML">
            <apply>
              <plus/>
              <ci> S23 </ci>
              <ci> S34 </ci>
              <ci> S35 </ci>
              <ci> S38 </ci>
              <ci> S45 </ci>
              <ci> S46 </ci>
              <ci> S47 </ci>
              <ci> S53 </ci>
              <ci> S54 </ci>
              <ci> S55 </ci>
              <ci> S56 </ci>
              <ci> S57 </ci>
              <ci> S61 </ci>
              <ci> S62 </ci>
              <ci> S63 </ci>
              <ci> S64 </ci>
            </apply>
          </math>
      </assignmentRule>
      <assignmentRule variable="CD47TSP1">
          <math xmlns="http://www.w3.org/1998/Math/MathML">
            <apply>
              <plus/>
              <ci> S24 </ci>
              <ci> S37 </ci>
            </apply>
          </math>
      </assignmentRule>
      <assignmentRule variable="totCD47">
          <math xmlns="http://www.w3.org/1998/Math/MathML">
            <apply>
              <plus/>
              <ci> S6 </ci>
              <ci> S24 </ci>
              <ci> S25 </ci>
              <ci> S27 </ci>
              <ci> S34 </ci>
              <ci> S36 </ci>
              <ci> S37 </ci>
              <ci> S45 </ci>
              <ci> S47 </ci>
              <ci> S53 </ci>
              <ci> S61 </ci>
              <ci> S62 </ci>
              <ci> S63 </ci>
              <ci> S64 </ci>
            </apply>
          </math>
      </assignmentRule>
      <assignmentRule variable="totSrc">
          <math xmlns="http://www.w3.org/1998/Math/MathML">
            <apply>
              <plus/>
              <ci> S7 </ci>
              <ci> S28 </ci>
              <ci> S29 </ci>
              <ci> S39 </ci>
              <ci> S54 </ci>
              <ci> S55 </ci>
              <ci> S56 </ci>
              <ci> S57 </ci>
              <ci> S61 </ci>
              <ci> S62 </ci>
              <ci> S63 </ci>
              <ci> S64 </ci>
              <ci> S65 </ci>
              <ci> S66 </ci>
              <ci> S67 </ci>
              <ci> S68 </ci>
            </apply>
          </math>
      </assignmentRule>
      <assignmentRule variable="pSrc">
          <math xmlns="http://www.w3.org/1998/Math/MathML">
            <apply>
              <plus/>
              <ci> S65 </ci>
              <ci> S66 </ci>
              <ci> S67 </ci>
              <ci> S68 </ci>
            </apply>
          </math>
      </assignmentRule>
      <assignmentRule variable="totAkt">
          <math xmlns="http://www.w3.org/1998/Math/MathML">
            <apply>
              <plus/>
              <ci> S9 </ci>
              <ci> S29 </ci>
              <ci> S39 </ci>
              <ci> S56 </ci>
              <ci> S57 </ci>
              <ci> S63 </ci>
              <ci> S64 </ci>
              <ci> S67 </ci>
              <ci> S68 </ci>
              <ci> S72 </ci>
              <ci> S82 </ci>
              <ci> S83 </ci>
              <ci> S84 </ci>
              <ci> S85 </ci>
              <ci> S86 </ci>
              <ci> S87 </ci>
              <ci> S88 </ci>
              <ci> S89 </ci>
              <ci> S90 </ci>
              <ci> S93 </ci>
              <ci> S94 </ci>
              <ci> S95 </ci>
              <ci> S96 </ci>
              <ci> S97 </ci>
              <ci> S98 </ci>
              <ci> S99 </ci>
              <ci> S100 </ci>
              <ci> S101 </ci>
              <ci> S102 </ci>
              <ci> S110 </ci>
              <ci> S111 </ci>
              <ci> S112 </ci>
              <ci> S113 </ci>
              <ci> S114 </ci>
              <ci> S115 </ci>
              <ci> S116 </ci>
              <ci> S117 </ci>
              <ci> S118 </ci>
              <ci> S127 </ci>
              <ci> S128 </ci>
              <ci> S129 </ci>
              <ci> S130 </ci>
              <ci> S131 </ci>
              <ci> S132 </ci>
              <ci> S133 </ci>
              <ci> S134 </ci>
              <ci> S135 </ci>
              <ci> S136 </ci>
              <ci> S137 </ci>
              <ci> S138 </ci>
              <ci> S139 </ci>
              <ci> S140 </ci>
              <ci> S141 </ci>
              <ci> S142 </ci>
              <ci> S153 </ci>
              <ci> S154 </ci>
              <ci> S155 </ci>
              <ci> S156 </ci>
              <ci> S157 </ci>
              <ci> S158 </ci>
              <ci> S159 </ci>
              <ci> S160 </ci>
            </apply>
          </math>
      </assignmentRule>
      <assignmentRule variable="pAkt">
          <math xmlns="http://www.w3.org/1998/Math/MathML">
            <apply>
              <plus/>
              <ci> S72 </ci>
              <ci> S82 </ci>
              <ci> S83 </ci>
              <ci> S84 </ci>
              <ci> S85 </ci>
              <ci> S86 </ci>
              <ci> S87 </ci>
              <ci> S88 </ci>
              <ci> S89 </ci>
              <ci> S90 </ci>
              <ci> S93 </ci>
              <ci> S95 </ci>
              <ci> S96 </ci>
              <ci> S97 </ci>
              <ci> S98 </ci>
              <ci> S99 </ci>
              <ci> S100 </ci>
              <ci> S101 </ci>
              <ci> S102 </ci>
              <ci> S127 </ci>
              <ci> S128 </ci>
              <ci> S129 </ci>
              <ci> S130 </ci>
              <ci> S131 </ci>
              <ci> S132 </ci>
              <ci> S133 </ci>
              <ci> S134 </ci>
            </apply>
          </math>
      </assignmentRule>
      <assignmentRule variable="toteNOS">
          <math xmlns="http://www.w3.org/1998/Math/MathML">
            <apply>
              <plus/>
              <ci> S10 </ci>
              <ci> S32 </ci>
              <ci> S41 </ci>
              <ci> S42 </ci>
              <ci> S43 </ci>
              <ci> S44 </ci>
              <ci> S49 </ci>
              <ci> S50 </ci>
              <ci> S74 </ci>
              <ci> S75 </ci>
              <ci> S76 </ci>
              <ci> S77 </ci>
              <ci> S78 </ci>
              <ci> S79 </ci>
              <ci> S80 </ci>
              <ci> S81 </ci>
              <ci> S82 </ci>
              <ci> S83 </ci>
              <ci> S84 </ci>
              <ci> S85 </ci>
              <ci> S86 </ci>
              <ci> S87 </ci>
              <ci> S88 </ci>
              <ci> S89 </ci>
              <ci> S95 </ci>
              <ci> S96 </ci>
              <ci> S97 </ci>
              <ci> S98 </ci>
              <ci> S99 </ci>
              <ci> S100 </ci>
              <ci> S101 </ci>
              <ci> S102 </ci>
              <ci> S103 </ci>
              <ci> S104 </ci>
              <ci> S105 </ci>
              <ci> S106 </ci>
              <ci> S107 </ci>
              <ci> S108 </ci>
              <ci> S111 </ci>
              <ci> S112 </ci>
              <ci> S113 </ci>
              <ci> S114 </ci>
              <ci> S115 </ci>
              <ci> S116 </ci>
              <ci> S117 </ci>
              <ci> S118 </ci>
              <ci> S119 </ci>
              <ci> S120 </ci>
              <ci> S121 </ci>
              <ci> S122 </ci>
              <ci> S123 </ci>
              <ci> S124 </ci>
              <ci> S125 </ci>
              <ci> S126 </ci>
              <ci> S127 </ci>
              <ci> S128 </ci>
              <ci> S129 </ci>
              <ci> S130 </ci>
              <ci> S131 </ci>
              <ci> S132 </ci>
              <ci> S133 </ci>
              <ci> S134 </ci>
              <ci> S135 </ci>
              <ci> S136 </ci>
              <ci> S137 </ci>
              <ci> S138 </ci>
              <ci> S139 </ci>
              <ci> S140 </ci>
              <ci> S141 </ci>
              <ci> S142 </ci>
              <ci> S143 </ci>
              <ci> S144 </ci>
              <ci> S145 </ci>
              <ci> S146 </ci>
              <ci> S147 </ci>
              <ci> S148 </ci>
              <ci> S149 </ci>
              <ci> S150 </ci>
              <ci> S151 </ci>
              <ci> S152 </ci>
              <ci> S153 </ci>
              <ci> S154 </ci>
              <ci> S155 </ci>
              <ci> S156 </ci>
              <ci> S157 </ci>
              <ci> S158 </ci>
              <ci> S159 </ci>
              <ci> S160 </ci>
            </apply>
          </math>
      </assignmentRule>
      <assignmentRule variable="peNOS">
          <math xmlns="http://www.w3.org/1998/Math/MathML">
            <apply>
              <plus/>
              <ci> S103 </ci>
              <ci> S104 </ci>
              <ci> S105 </ci>
              <ci> S106 </ci>
              <ci> S107 </ci>
              <ci> S108 </ci>
              <ci> S119 </ci>
              <ci> S120 </ci>
              <ci> S121 </ci>
              <ci> S122 </ci>
              <ci> S123 </ci>
              <ci> S124 </ci>
              <ci> S125 </ci>
              <ci> S126 </ci>
              <ci> S143 </ci>
              <ci> S144 </ci>
            </apply>
          </math>
      </assignmentRule>
      <assignmentRule variable="yPLCg">
          <math xmlns="http://www.w3.org/1998/Math/MathML">
            <apply>
              <plus/>
              <cn> 0 </cn>
              <ci> S18 </ci>
            </apply>
          </math>
      </assignmentRule>
      <assignmentRule variable="Iopenstim">
          <math xmlns="http://www.w3.org/1998/Math/MathML">
            <apply>
              <plus/>
              <cn> 0 </cn>
              <ci> S19 </ci>
            </apply>
          </math>
      </assignmentRule>
      <assignmentRule variable="freepip2">
          <math xmlns="http://www.w3.org/1998/Math/MathML">
            <apply>
              <plus/>
              <cn> 0 </cn>
              <ci> S17 </ci>
            </apply>
          </math>
      </assignmentRule>
      <assignmentRule variable="tot_Cac">
          <math xmlns="http://www.w3.org/1998/Math/MathML">
            <apply>
              <plus/>
              <ci> S11 </ci>
              <ci> S30 </ci>
              <ci> S31 </ci>
              <apply>
                <times/>
                <cn> 2 </cn>
                <ci> S40 </ci>
              </apply>
              <ci> S41 </ci>
              <ci> S42 </ci>
              <ci> S43 </ci>
              <ci> S44 </ci>
              <apply>
                <times/>
                <cn> 2 </cn>
                <ci> S49 </ci>
              </apply>
              <apply>
                <times/>
                <cn> 2 </cn>
                <ci> S50 </ci>
              </apply>
              <ci> S76 </ci>
              <ci> S77 </ci>
              <ci> S78 </ci>
              <ci> S79 </ci>
              <apply>
                <times/>
                <cn> 2 </cn>
                <ci> S80 </ci>
              </apply>
              <apply>
                <times/>
                <cn> 2 </cn>
                <ci> S81 </ci>
              </apply>
              <ci> S84 </ci>
              <ci> S85 </ci>
              <ci> S86 </ci>
              <ci> S87 </ci>
              <apply>
                <times/>
                <cn> 2 </cn>
                <ci> S88 </ci>
              </apply>
              <apply>
                <times/>
                <cn> 2 </cn>
                <ci> S89 </ci>
              </apply>
              <ci> S97 </ci>
              <ci> S98 </ci>
              <ci> S99 </ci>
              <ci> S100 </ci>
              <apply>
                <times/>
                <cn> 2 </cn>
                <ci> S101 </ci>
              </apply>
              <apply>
                <times/>
                <cn> 2 </cn>
                <ci> S102 </ci>
              </apply>
              <ci> S103 </ci>
              <ci> S104 </ci>
              <ci> S105 </ci>
              <ci> S106 </ci>
              <apply>
                <times/>
                <cn> 2 </cn>
                <ci> S107 </ci>
              </apply>
              <apply>
                <times/>
                <cn> 2 </cn>
                <ci> S108 </ci>
              </apply>
              <ci> S113 </ci>
              <ci> S114 </ci>
              <ci> S115 </ci>
              <ci> S116 </ci>
              <apply>
                <times/>
                <cn> 2 </cn>
                <ci> S117 </ci>
              </apply>
              <apply>
                <times/>
                <cn> 2 </cn>
                <ci> S118 </ci>
              </apply>
              <ci> S121 </ci>
              <ci> S122 </ci>
              <ci> S123 </ci>
              <ci> S124 </ci>
              <apply>
                <times/>
                <cn> 2 </cn>
                <ci> S125 </ci>
              </apply>
              <apply>
                <times/>
                <cn> 2 </cn>
                <ci> S126 </ci>
              </apply>
              <ci> S129 </ci>
              <ci> S130 </ci>
              <ci> S131 </ci>
              <ci> S132 </ci>
              <apply>
                <times/>
                <cn> 2 </cn>
                <ci> S133 </ci>
              </apply>
              <apply>
                <times/>
                <cn> 2 </cn>
                <ci> S134 </ci>
              </apply>
              <ci> S137 </ci>
              <ci> S138 </ci>
              <ci> S139 </ci>
              <ci> S140 </ci>
              <apply>
                <times/>
                <cn> 2 </cn>
                <ci> S141 </ci>
              </apply>
              <apply>
                <times/>
                <cn> 2 </cn>
                <ci> S142 </ci>
              </apply>
              <ci> S147 </ci>
              <ci> S148 </ci>
              <ci> S149 </ci>
              <ci> S150 </ci>
              <apply>
                <times/>
                <cn> 2 </cn>
                <ci> S151 </ci>
              </apply>
              <apply>
                <times/>
                <cn> 2 </cn>
                <ci> S152 </ci>
              </apply>
              <ci> S155 </ci>
              <ci> S156 </ci>
              <ci> S157 </ci>
              <ci> S158 </ci>
              <apply>
                <times/>
                <cn> 2 </cn>
                <ci> S159 </ci>
              </apply>
              <apply>
                <times/>
                <cn> 2 </cn>
                <ci> S160 </ci>
              </apply>
            </apply>
          </math>
      </assignmentRule>
      <assignmentRule variable="freeCac">
          <math xmlns="http://www.w3.org/1998/Math/MathML">
            <apply>
              <plus/>
              <cn> 0 </cn>
              <ci> S11 </ci>
            </apply>
          </math>
      </assignmentRule>
      <assignmentRule variable="IP3_ob">
          <math xmlns="http://www.w3.org/1998/Math/MathML">
            <apply>
              <plus/>
              <cn> 0 </cn>
              <ci> S58 </ci>
            </apply>
          </math>
      </assignmentRule>
      <assignmentRule variable="CaER">
          <math xmlns="http://www.w3.org/1998/Math/MathML">
            <apply>
              <plus/>
              <cn> 0 </cn>
              <ci> S20 </ci>
            </apply>
          </math>
      </assignmentRule>
      <assignmentRule variable="Cit_prod">
          <math xmlns="http://www.w3.org/1998/Math/MathML">
            <apply>
              <plus/>
              <cn> 0 </cn>
              <ci> S52 </ci>
            </apply>
          </math>
      </assignmentRule>
      <assignmentRule variable="NO_ob">
          <math xmlns="http://www.w3.org/1998/Math/MathML">
            <apply>
              <plus/>
              <cn> 0 </cn>
              <ci> S51 </ci>
            </apply>
          </math>
      </assignmentRule>
      <assignmentRule variable="active_sGC">
          <math xmlns="http://www.w3.org/1998/Math/MathML">
            <apply>
              <plus/>
              <cn> 0 </cn>
              <ci> S69 </ci>
            </apply>
          </math>
      </assignmentRule>
      <assignmentRule variable="free_GTP">
          <math xmlns="http://www.w3.org/1998/Math/MathML">
            <apply>
              <plus/>
              <cn> 0 </cn>
              <ci> S15 </ci>
            </apply>
          </math>
      </assignmentRule>
      <assignmentRule variable="cGMP_ob">
          <math xmlns="http://www.w3.org/1998/Math/MathML">
            <apply>
              <plus/>
              <cn> 0 </cn>
              <ci> S73 </ci>
            </apply>
          </math>
      </assignmentRule>
      <assignmentRule variable="PDE_ob">
          <math xmlns="http://www.w3.org/1998/Math/MathML">
            <apply>
              <plus/>
              <cn> 0 </cn>
              <ci> S21 </ci>
            </apply>
          </math>
      </assignmentRule>
      <assignmentRule variable="cGMP_PDE_ob">
          <math xmlns="http://www.w3.org/1998/Math/MathML">
            <apply>
              <plus/>
              <cn> 0 </cn>
              <ci> S91 </ci>
            </apply>
          </math>
      </assignmentRule>
      <assignmentRule variable="cGMP_PDE_a_ob">
          <math xmlns="http://www.w3.org/1998/Math/MathML">
            <apply>
              <plus/>
              <cn> 0 </cn>
              <ci> S109 </ci>
            </apply>
          </math>
      </assignmentRule>
      <assignmentRule variable="totPLCg">
          <math xmlns="http://www.w3.org/1998/Math/MathML">
            <apply>
              <plus/>
              <ci> S18 </ci>
              <ci> S48 </ci>
            </apply>
          </math>
      </assignmentRule>
      <assignmentRule variable="pPLCg">
          <math xmlns="http://www.w3.org/1998/Math/MathML">
            <apply>
              <plus/>
              <cn> 0 </cn>
              <ci> S48 </ci>
            </apply>
          </math>
      </assignmentRule>
      <!-- Global functions -->
      <assignmentRule variable="RprodGMP">
        <math xmlns="http://www.w3.org/1998/Math/MathML">
          <apply>
            <plus/>
            <apply>
              <divide/>
              <apply>
                <times/>
                <apply>
                  <times/>
                  <ci> Vp2 </ci>
                  <cn> 0.05 </cn>
                </apply>
                <apply>
                  <plus/>
                  <ci> PDE_ob </ci>
                  <ci> cGMP_PDE_ob </ci>
                </apply>
              </apply>
              <apply>
                <plus/>
                <ci> Kp1 </ci>
                <ci> cGMP_ob </ci>
              </apply>
            </apply>
            <apply>
              <divide/>
              <apply>
                <times/>
                <ci> Vp2 </ci>
                <ci> cGMP_PDE_a_ob </ci>
              </apply>
              <apply>
                <plus/>
                <ci> Kp2 </ci>
                <ci> cGMP_ob </ci>
              </apply>
            </apply>
          </apply>
        </math>
      </assignmentRule>
      <assignmentRule variable="RF1">
        <math xmlns="http://www.w3.org/1998/Math/MathML">
          <apply>
            <divide/>
            <ci> kpPLCg </ci>
            <apply>
              <plus/>
              <ci> kmPLCgR2 </ci>
              <ci> yPLCg </ci>
            </apply>
          </apply>
        </math>
      </assignmentRule>
      <assignmentRule variable="RF2">
        <math xmlns="http://www.w3.org/1998/Math/MathML">
          <apply>
            <divide/>
            <apply>
              <times/>
              <ci> kcatPLCgDAG </ci>
              <apply>
                <power/>
                <ci> freepip2 </ci>
                <ci> nIP3 </ci>
              </apply>
            </apply>
            <apply>
              <plus/>
              <apply>
                <power/>
                <ci> kmPIP2PLCg </ci>
                <ci> nIP3 </ci>
              </apply>
              <apply>
                <power/>
                <ci> freepip2 </ci>
                <ci> nIP3 </ci>
              </apply>
            </apply>
          </apply>
        </math>
      </assignmentRule>
      <assignmentRule variable="RF3">
        <math xmlns="http://www.w3.org/1998/Math/MathML">
          <apply>
            <minus/>
            <apply>
              <divide/>
              <apply>
                <times/>
                <apply>
                  <times/>
                  <apply>
                    <minus/>
                    <apply>
                      <times/>
                      <apply>
                        <divide/>
                        <ci> Volext </ci>
                        <ci> Volcyto </ci>
                      </apply>
                      <ci> Caext </ci>
                    </apply>
                    <ci> freeCac </ci>
                  </apply>
                  <ci> ICrac </ci>
                </apply>
                <apply>
                  <divide/>
                  <apply>
                    <power/>
                    <ci> Kcrac </ci>
                    <ci> ncrac </ci>
                  </apply>
                  <apply>
                    <plus/>
                    <apply>
                      <power/>
                      <ci> Kcrac </ci>
                      <ci> ncrac </ci>
                    </apply>
                    <apply>
                      <power/>
                      <ci> CaER </ci>
                      <ci> ncrac </ci>
                    </apply>
                  </apply>
                </apply>
              </apply>
              <ci> tau_stim </ci>
            </apply>
            <apply>
              <divide/>
              <ci> Iopenstim </ci>
              <ci> tau_stim </ci>
            </apply>
          </apply>
        </math>
      </assignmentRule>
      <assignmentRule variable="RF4">
        <math xmlns="http://www.w3.org/1998/Math/MathML">
          <apply>
            <times/>
            <apply>
              <times/>
              <apply>
                <times/>
                <apply>
                  <times/>
                  <apply>
                    <divide/>
                    <ci> VolER </ci>
                    <ci> Volcyto </ci>
                  </apply>
                  <ci> Iip3Ramp </ci>
                </apply>
                <apply>
                  <minus/>
                  <ci> CaER </ci>
                  <ci> freeCac </ci>
                </apply>
              </apply>
              <apply>
                <divide/>
                <apply>
                  <power/>
                  <ci> IP3_ob </ci>
                  <cn> 3.8 </cn>
                </apply>
                <apply>
                  <plus/>
                  <apply>
                    <power/>
                    <ci> IP3_ob </ci>
                    <cn> 3.8 </cn>
                  </apply>
                  <apply>
                    <power/>
                    <ci> KmIP3R </ci>
                    <cn> 3.8 </cn>
                  </apply>
                </apply>
              </apply>
            </apply>
            <apply>
              <divide/>
              <apply>
                <power/>
                <ci> KiCa </ci>
                <cn> 3.8 </cn>
              </apply>
              <apply>
                <plus/>
                <apply>
                  <power/>
                  <ci> KiCa </ci>
                  <cn> 3.8 </cn>
                </apply>
                <apply>
                  <power/>
                  <ci> freeCac </ci>
                  <cn> 3.8 </cn>
                </apply>
              </apply>
            </apply>
          </apply>
        </math>
      </assignmentRule>
      <assignmentRule variable="RF5">
        <math xmlns="http://www.w3.org/1998/Math/MathML">
          <apply>
            <plus/>
            <apply>
              <divide/>
              <apply>
                <times/>
                <apply>
                  <minus/>
                  <ci> I_PMCA </ci>
                </apply>
                <apply>
                  <power/>
                  <ci> freeCac </ci>
                  <cn> 1.4 </cn>
                </apply>
              </apply>
              <apply>
                <plus/>
                <apply>
                  <power/>
                  <ci> KmPMCA </ci>
                  <cn> 1.4 </cn>
                </apply>
                <apply>
                  <power/>
                  <ci> freeCac </ci>
                  <cn> 1.4 </cn>
                </apply>
              </apply>
            </apply>
            <ci> Iopenstim </ci>
          </apply>
        </math>
      </assignmentRule>
      <assignmentRule variable="RF6">
        <math xmlns="http://www.w3.org/1998/Math/MathML">
          <apply>
            <plus/>
            <apply>
              <times/>
              <apply>
                <minus/>
                <ci> I_SERCA </ci>
              </apply>
              <apply>
                <power/>
                <apply>
                  <divide/>
                  <ci> freeCac </ci>
                  <apply>
                    <plus/>
                    <ci> KmSERCA </ci>
                    <ci> freeCac </ci>
                  </apply>
                </apply>
                <cn> 2 </cn>
              </apply>
            </apply>
            <apply>
              <times/>
              <ci> KleakER </ci>
              <apply>
                <power/>
                <apply>
                  <minus/>
                  <ci> CaER </ci>
                  <ci> freeCac </ci>
                </apply>
                <cn> 2 </cn>
              </apply>
            </apply>
          </apply>
        </math>
      </assignmentRule>
      <assignmentRule variable="RF7">
        <math xmlns="http://www.w3.org/1998/Math/MathML">
          <apply>
            <times/>
            <apply>
              <times/>
              <apply>
                <times/>
                <apply>
                  <times/>
                  <apply>
                    <minus/>
                    <ci> Iip3Ramp </ci>
                  </apply>
                  <apply>
                    <minus/>
                    <ci> CaER </ci>
                    <ci> freeCac </ci>
                  </apply>
                </apply>
                <apply>
                  <divide/>
                  <apply>
                    <power/>
                    <ci> IP3_ob </ci>
                    <cn> 3.8 </cn>
                  </apply>
                  <apply>
                    <plus/>
                    <apply>
                      <power/>
                      <ci> IP3_ob </ci>
                      <cn> 3.8 </cn>
                    </apply>
                    <apply>
                      <power/>
                      <ci> KmIP3R </ci>
                      <cn> 3.8 </cn>
                    </apply>
                  </apply>
                </apply>
              </apply>
              <apply>
                <divide/>
                <apply>
                  <power/>
                  <ci> KiCa </ci>
                  <cn> 3.8 </cn>
                </apply>
                <apply>
                  <plus/>
                  <apply>
                    <power/>
                    <ci> KiCa </ci>
                    <cn> 3.8 </cn>
                  </apply>
                  <apply>
                    <power/>
                    <ci> freeCac </ci>
                    <cn> 3.8 </cn>
                  </apply>
                </apply>
              </apply>
            </apply>
            <apply>
              <divide/>
              <cn> 1 </cn>
              <apply>
                <plus/>
                <cn> 1 </cn>
                <apply>
                  <divide/>
                  <ci> CSQN_total </ci>
                  <apply>
                    <power/>
                    <apply>
                      <plus/>
                      <ci> KCSQN </ci>
                      <ci> CaER </ci>
                    </apply>
                    <cn> 2 </cn>
                  </apply>
                </apply>
              </apply>
            </apply>
          </apply>
        </math>
      </assignmentRule>
      <assignmentRule variable="RF8">
        <math xmlns="http://www.w3.org/1998/Math/MathML">
          <apply>
            <times/>
            <apply>
              <times/>
              <apply>
                <times/>
                <ci> I_SERCA </ci>
                <apply>
                  <power/>
                  <apply>
                    <divide/>
                    <ci> freeCac </ci>
                    <apply>
                      <plus/>
                      <ci> KmSERCA </ci>
                      <ci> freeCac </ci>
                    </apply>
                  </apply>
                  <cn> 2 </cn>
                </apply>
              </apply>
              <apply>
                <divide/>
                <ci> Volcyto </ci>
                <ci> VolER </ci>
              </apply>
            </apply>
            <apply>
              <divide/>
              <cn> 1 </cn>
              <apply>
                <plus/>
                <cn> 1 </cn>
                <apply>
                  <divide/>
                  <ci> CSQN_total </ci>
                  <apply>
                    <power/>
                    <apply>
                      <plus/>
                      <ci> KCSQN </ci>
                      <ci> CaER </ci>
                    </apply>
                    <cn> 2 </cn>
                  </apply>
                </apply>
              </apply>
            </apply>
          </apply>
        </math>
      </assignmentRule>
      <assignmentRule variable="RF9">
        <math xmlns="http://www.w3.org/1998/Math/MathML">
          <apply>
            <times/>
            <apply>
              <times/>
              <apply>
                <times/>
                <apply>
                  <minus/>
                  <ci> KleakER </ci>
                </apply>
                <apply>
                  <divide/>
                  <ci> Volcyto </ci>
                  <ci> VolER </ci>
                </apply>
              </apply>
              <apply>
                <power/>
                <apply>
                  <minus/>
                  <ci> CaER </ci>
                  <ci> freeCac </ci>
                </apply>
                <cn> 2 </cn>
              </apply>
            </apply>
            <apply>
              <divide/>
              <cn> 1 </cn>
              <apply>
                <plus/>
                <cn> 1 </cn>
                <apply>
                  <divide/>
                  <ci> CSQN_total </ci>
                  <apply>
                    <power/>
                    <apply>
                      <plus/>
                      <ci> KCSQN </ci>
                      <ci> CaER </ci>
                    </apply>
                    <cn> 2 </cn>
                  </apply>
                </apply>
              </apply>
            </apply>
          </apply>
        </math>
      </assignmentRule>
    </listOfRules>
    <listOfReactions>
      <reaction id="R1" reversible="false">
        <listOfReactants>
          <speciesReference species="S3"/>
          <speciesReference species="S4"/>
        </listOfReactants>
        <listOfProducts>
          <speciesReference species="S22"/>
        </listOfProducts>
        <kineticLaw>
          <math xmlns="http://www.w3.org/1998/Math/MathML">
            <apply>
              <times/>
              <ci> kon_TSP1_VEGF </ci>
              <ci> S3 </ci>
              <ci> S4 </ci>
            </apply>
          </math>
        </kineticLaw>
      </reaction>
      <reaction id="R2" reversible="false">
        <listOfReactants>
          <speciesReference species="S4"/>
          <speciesReference species="S5"/>
        </listOfReactants>
        <listOfProducts>
          <speciesReference species="S23"/>
        </listOfProducts>
        <kineticLaw>
          <math xmlns="http://www.w3.org/1998/Math/MathML">
            <apply>
              <times/>
              <ci> konR2 </ci>
              <ci> S4 </ci>
              <ci> S5 </ci>
            </apply>
          </math>
        </kineticLaw>
      </reaction>
      <reaction id="R3" reversible="false">
        <listOfReactants>
          <speciesReference species="S3"/>
          <speciesReference species="S6"/>
        </listOfReactants>
        <listOfProducts>
          <speciesReference species="S24"/>
        </listOfProducts>
        <kineticLaw>
          <math xmlns="http://www.w3.org/1998/Math/MathML">
            <apply>
              <times/>
              <ci> konTSP1CD47 </ci>
              <ci> S3 </ci>
              <ci> S6 </ci>
            </apply>
          </math>
        </kineticLaw>
      </reaction>
      <reaction id="R4" reversible="false">
        <listOfReactants>
          <speciesReference species="S5"/>
          <speciesReference species="S6"/>
        </listOfReactants>
        <listOfProducts>
          <speciesReference species="S25"/>
        </listOfProducts>
        <kineticLaw>
          <math xmlns="http://www.w3.org/1998/Math/MathML">
            <apply>
              <times/>
              <ci> konR2CD47 </ci>
              <ci> S5 </ci>
              <ci> S6 </ci>
            </apply>
          </math>
        </kineticLaw>
      </reaction>
      <reaction id="R5" reversible="false">
        <listOfReactants>
          <speciesReference species="S5"/>
        </listOfReactants>
        <listOfProducts>
          <speciesReference species="S26"/>
        </listOfProducts>
        <kineticLaw>
          <math xmlns="http://www.w3.org/1998/Math/MathML">
            <apply>
              <times/>
              <ci> kinterR2 </ci>
              <ci> S5 </ci>
            </apply>
          </math>
        </kineticLaw>
      </reaction>
      <reaction id="R6" reversible="false">
        <listOfReactants>
          <speciesReference species="S6"/>
        </listOfReactants>
        <listOfProducts>
          <speciesReference species="S27"/>
        </listOfProducts>
        <kineticLaw>
          <math xmlns="http://www.w3.org/1998/Math/MathML">
            <apply>
              <times/>
              <ci> kinterCD47 </ci>
              <ci> S6 </ci>
            </apply>
          </math>
        </kineticLaw>
      </reaction>
      <reaction id="R7" reversible="false">
        <listOfReactants>
          <speciesReference species="S2"/>
        </listOfReactants>
        <listOfProducts>
          <speciesReference species="S2"/>
          <speciesReference species="S5"/>
        </listOfProducts>
        <kineticLaw>
          <math xmlns="http://www.w3.org/1998/Math/MathML">
            <apply>
              <times/>
              <ci> ksynR2 </ci>
              <ci> S2 </ci>
            </apply>
          </math>
        </kineticLaw>
      </reaction>
      <reaction id="R8" reversible="false">
        <listOfReactants>
          <speciesReference species="S2"/>
        </listOfReactants>
        <listOfProducts>
          <speciesReference species="S2"/>
          <speciesReference species="S6"/>
        </listOfProducts>
        <kineticLaw>
          <math xmlns="http://www.w3.org/1998/Math/MathML">
            <apply>
              <times/>
              <ci> ksynCD47 </ci>
              <ci> S2 </ci>
            </apply>
          </math>
        </kineticLaw>
      </reaction>
      <reaction id="R9" reversible="false">
        <listOfReactants>
          <speciesReference species="S7"/>
          <speciesReference species="S8"/>
        </listOfReactants>
        <listOfProducts>
          <speciesReference species="S28"/>
        </listOfProducts>
        <kineticLaw>
          <math xmlns="http://www.w3.org/1998/Math/MathML">
            <apply>
              <times/>
              <ci> konSrc_Hsp90 </ci>
              <ci> S7 </ci>
              <ci> S8 </ci>
            </apply>
          </math>
        </kineticLaw>
      </reaction>
      <reaction id="R10" reversible="false">
        <listOfReactants>
          <speciesReference species="S7"/>
          <speciesReference species="S9"/>
        </listOfReactants>
        <listOfProducts>
          <speciesReference species="S29"/>
        </listOfProducts>
        <kineticLaw>
          <math xmlns="http://www.w3.org/1998/Math/MathML">
            <apply>
              <times/>
              <ci> konSrc_Akt </ci>
              <ci> S7 </ci>
              <ci> S9 </ci>
            </apply>
          </math>
        </kineticLaw>
      </reaction>
      <reaction id="R11" reversible="false">
        <listOfReactants>
          <speciesReference species="S2"/>
        </listOfReactants>
        <listOfProducts>
          <speciesReference species="S2"/>
          <speciesReference species="S17"/>
        </listOfProducts>
        <kineticLaw>
          <math xmlns="http://www.w3.org/1998/Math/MathML">
            <apply>
              <times/>
              <ci> kPIP2gen </ci>
              <ci> S2 </ci>
            </apply>
          </math>
        </kineticLaw>
      </reaction>
      <reaction id="R12" reversible="false">
        <listOfReactants>
          <speciesReference species="S2"/>
        </listOfReactants>
        <listOfProducts>
          <speciesReference species="S2"/>
          <speciesReference species="S19"/>
        </listOfProducts>
        <kineticLaw>
          <math xmlns="http://www.w3.org/1998/Math/MathML">
            <apply>
              <times/>
              <ci> RF3 </ci>
              <ci> S2 </ci>
            </apply>
          </math>
        </kineticLaw>
      </reaction>
      <reaction id="R13" reversible="false">
        <listOfReactants>
          <speciesReference species="S2"/>
        </listOfReactants>
        <listOfProducts>
          <speciesReference species="S2"/>
          <speciesReference species="S11"/>
        </listOfProducts>
        <kineticLaw>
          <math xmlns="http://www.w3.org/1998/Math/MathML">
            <apply>
              <times/>
              <ci> RF4 </ci>
              <ci> S2 </ci>
            </apply>
          </math>
        </kineticLaw>
      </reaction>
      <reaction id="R14" reversible="false">
        <listOfReactants>
          <speciesReference species="S2"/>
        </listOfReactants>
        <listOfProducts>
          <speciesReference species="S2"/>
          <speciesReference species="S11"/>
        </listOfProducts>
        <kineticLaw>
          <math xmlns="http://www.w3.org/1998/Math/MathML">
            <apply>
              <times/>
              <ci> RF5 </ci>
              <ci> S2 </ci>
            </apply>
          </math>
        </kineticLaw>
      </reaction>
      <reaction id="R15" reversible="false">
        <listOfReactants>
          <speciesReference species="S2"/>
        </listOfReactants>
        <listOfProducts>
          <speciesReference species="S2"/>
          <speciesReference species="S11"/>
        </listOfProducts>
        <kineticLaw>
          <math xmlns="http://www.w3.org/1998/Math/MathML">
            <apply>
              <times/>
              <ci> RF6 </ci>
              <ci> S2 </ci>
            </apply>
          </math>
        </kineticLaw>
      </reaction>
      <reaction id="R16" reversible="false">
        <listOfReactants>
          <speciesReference species="S2"/>
        </listOfReactants>
        <listOfProducts>
          <speciesReference species="S2"/>
          <speciesReference species="S20"/>
        </listOfProducts>
        <kineticLaw>
          <math xmlns="http://www.w3.org/1998/Math/MathML">
            <apply>
              <times/>
              <ci> RF7 </ci>
              <ci> S2 </ci>
            </apply>
          </math>
        </kineticLaw>
      </reaction>
      <reaction id="R17" reversible="false">
        <listOfReactants>
          <speciesReference species="S2"/>
        </listOfReactants>
        <listOfProducts>
          <speciesReference species="S2"/>
          <speciesReference species="S20"/>
        </listOfProducts>
        <kineticLaw>
          <math xmlns="http://www.w3.org/1998/Math/MathML">
            <apply>
              <times/>
              <ci> RF8 </ci>
              <ci> S2 </ci>
            </apply>
          </math>
        </kineticLaw>
      </reaction>
      <reaction id="R18" reversible="false">
        <listOfReactants>
          <speciesReference species="S2"/>
        </listOfReactants>
        <listOfProducts>
          <speciesReference species="S2"/>
          <speciesReference species="S20"/>
        </listOfProducts>
        <kineticLaw>
          <math xmlns="http://www.w3.org/1998/Math/MathML">
            <apply>
              <times/>
              <ci> RF9 </ci>
              <ci> S2 </ci>
            </apply>
          </math>
        </kineticLaw>
      </reaction>
      <reaction id="R19" reversible="false">
        <listOfReactants>
          <speciesReference species="S11"/>
          <speciesReference species="S11"/>
          <speciesReference species="S12"/>
        </listOfReactants>
        <listOfProducts>
          <speciesReference species="S30"/>
        </listOfProducts>
        <kineticLaw>
          <math xmlns="http://www.w3.org/1998/Math/MathML">
            <apply>
              <times/>
              <ci> konCa2C </ci>
              <ci> S11 </ci>
              <ci> S11 </ci>
              <ci> S12 </ci>
            </apply>
          </math>
        </kineticLaw>
      </reaction>
      <reaction id="R20" reversible="false">
        <listOfReactants>
          <speciesReference species="S11"/>
          <speciesReference species="S11"/>
          <speciesReference species="S12"/>
        </listOfReactants>
        <listOfProducts>
          <speciesReference species="S31"/>
        </listOfProducts>
        <kineticLaw>
          <math xmlns="http://www.w3.org/1998/Math/MathML">
            <apply>
              <times/>
              <ci> konCa2N </ci>
              <ci> S11 </ci>
              <ci> S11 </ci>
              <ci> S12 </ci>
            </apply>
          </math>
        </kineticLaw>
      </reaction>
      <reaction id="R21" reversible="false">
        <listOfReactants>
          <speciesReference species="S10"/>
          <speciesReference species="S13"/>
        </listOfReactants>
        <listOfProducts>
          <speciesReference species="S32"/>
        </listOfProducts>
        <kineticLaw>
          <math xmlns="http://www.w3.org/1998/Math/MathML">
            <apply>
              <times/>
              <ci> kon_beNOS_Arg </ci>
              <ci> S10 </ci>
              <ci> S13 </ci>
            </apply>
          </math>
        </kineticLaw>
      </reaction>
      <reaction id="R22" reversible="false">
        <listOfReactants>
          <speciesReference species="S14"/>
        </listOfReactants>
        <listOfProducts>
          <speciesReference species="S33"/>
        </listOfProducts>
        <kineticLaw>
          <math xmlns="http://www.w3.org/1998/Math/MathML">
            <apply>
              <times/>
              <ci> kon6 </ci>
              <ci> S14 </ci>
            </apply>
          </math>
        </kineticLaw>
      </reaction>
      <reaction id="R23" reversible="false">
        <listOfReactants>
          <speciesReference species="S22"/>
        </listOfReactants>
        <listOfProducts>
          <speciesReference species="S3"/>
          <speciesReference species="S4"/>
        </listOfProducts>
        <kineticLaw>
          <math xmlns="http://www.w3.org/1998/Math/MathML">
            <apply>
              <times/>
              <ci> koff_TSP1_VEGF </ci>
              <ci> S22 </ci>
            </apply>
          </math>
        </kineticLaw>
      </reaction>
      <reaction id="R24" reversible="false">
        <listOfReactants>
          <speciesReference species="S22"/>
        </listOfReactants>
        <listOfProducts>
          <speciesReference species="S1"/>
        </listOfProducts>
        <kineticLaw>
          <math xmlns="http://www.w3.org/1998/Math/MathML">
            <apply>
              <times/>
              <ci> kdeg_VEGF </ci>
              <ci> S22 </ci>
            </apply>
          </math>
        </kineticLaw>
      </reaction>
      <reaction id="R25" reversible="false">
        <listOfReactants>
          <speciesReference species="S23"/>
        </listOfReactants>
        <listOfProducts>
          <speciesReference species="S4"/>
          <speciesReference species="S5"/>
        </listOfProducts>
        <kineticLaw>
          <math xmlns="http://www.w3.org/1998/Math/MathML">
            <apply>
              <times/>
              <ci> koffR2 </ci>
              <ci> S23 </ci>
            </apply>
          </math>
        </kineticLaw>
      </reaction>
      <reaction id="R26" reversible="false">
        <listOfReactants>
          <speciesReference species="S4"/>
          <speciesReference species="S25"/>
        </listOfReactants>
        <listOfProducts>
          <speciesReference species="S34"/>
        </listOfProducts>
        <kineticLaw>
          <math xmlns="http://www.w3.org/1998/Math/MathML">
            <apply>
              <times/>
              <ci> konR2 </ci>
              <ci> S4 </ci>
              <ci> S25 </ci>
            </apply>
          </math>
        </kineticLaw>
      </reaction>
      <reaction id="R27" reversible="false">
        <listOfReactants>
          <speciesReference species="S24"/>
        </listOfReactants>
        <listOfProducts>
          <speciesReference species="S3"/>
          <speciesReference species="S6"/>
        </listOfProducts>
        <kineticLaw>
          <math xmlns="http://www.w3.org/1998/Math/MathML">
            <apply>
              <times/>
              <ci> koffTSP1CD47 </ci>
              <ci> S24 </ci>
            </apply>
          </math>
        </kineticLaw>
      </reaction>
      <reaction id="R28" reversible="false">
        <listOfReactants>
          <speciesReference species="S6"/>
          <speciesReference species="S23"/>
        </listOfReactants>
        <listOfProducts>
          <speciesReference species="S34"/>
        </listOfProducts>
        <kineticLaw>
          <math xmlns="http://www.w3.org/1998/Math/MathML">
            <apply>
              <times/>
              <ci> konR2CD47 </ci>
              <ci> S6 </ci>
              <ci> S23 </ci>
            </apply>
          </math>
        </kineticLaw>
      </reaction>
      <reaction id="R29" reversible="false">
        <listOfReactants>
          <speciesReference species="S25"/>
        </listOfReactants>
        <listOfProducts>
          <speciesReference species="S5"/>
          <speciesReference species="S6"/>
        </listOfProducts>
        <kineticLaw>
          <math xmlns="http://www.w3.org/1998/Math/MathML">
            <apply>
              <times/>
              <ci> koffR2CD47 </ci>
              <ci> S25 </ci>
            </apply>
          </math>
        </kineticLaw>
      </reaction>
      <reaction id="R30" reversible="false">
        <listOfReactants>
          <speciesReference species="S23"/>
        </listOfReactants>
        <listOfProducts>
          <speciesReference species="S35"/>
        </listOfProducts>
        <kineticLaw>
          <math xmlns="http://www.w3.org/1998/Math/MathML">
            <apply>
              <times/>
              <ci> kinterR2 </ci>
              <ci> S23 </ci>
            </apply>
          </math>
        </kineticLaw>
      </reaction>
      <reaction id="R31" reversible="false">
        <listOfReactants>
          <speciesReference species="S25"/>
        </listOfReactants>
        <listOfProducts>
          <speciesReference species="S36"/>
        </listOfProducts>
        <kineticLaw>
          <math xmlns="http://www.w3.org/1998/Math/MathML">
            <apply>
              <times/>
              <ci> kinterR2_CD47 </ci>
              <ci> S25 </ci>
            </apply>
          </math>
        </kineticLaw>
      </reaction>
      <reaction id="R32" reversible="false">
        <listOfReactants>
          <speciesReference species="S24"/>
        </listOfReactants>
        <listOfProducts>
          <speciesReference species="S37"/>
        </listOfProducts>
        <kineticLaw>
          <math xmlns="http://www.w3.org/1998/Math/MathML">
            <apply>
              <times/>
              <ci> kinterTSP1bd </ci>
              <ci> S24 </ci>
            </apply>
          </math>
        </kineticLaw>
      </reaction>
      <reaction id="R33" reversible="false">
        <listOfReactants>
          <speciesReference species="S23"/>
        </listOfReactants>
        <listOfProducts>
          <speciesReference species="S38"/>
        </listOfProducts>
        <kineticLaw>
          <math xmlns="http://www.w3.org/1998/Math/MathML">
            <apply>
              <times/>
              <ci> kpR2 </ci>
              <ci> S23 </ci>
            </apply>
          </math>
        </kineticLaw>
      </reaction>
      <reaction id="R34" reversible="false">
        <listOfReactants>
          <speciesReference species="S26"/>
        </listOfReactants>
        <listOfProducts>
          <speciesReference species="S1"/>
        </listOfProducts>
        <kineticLaw>
          <math xmlns="http://www.w3.org/1998/Math/MathML">
            <apply>
              <times/>
              <ci> kdegR2 </ci>
              <ci> S26 </ci>
            </apply>
          </math>
        </kineticLaw>
      </reaction>
      <reaction id="R35" reversible="false">
        <listOfReactants>
          <speciesReference species="S27"/>
        </listOfReactants>
        <listOfProducts>
          <speciesReference species="S1"/>
        </listOfProducts>
        <kineticLaw>
          <math xmlns="http://www.w3.org/1998/Math/MathML">
            <apply>
              <times/>
              <ci> kdegCD47 </ci>
              <ci> S27 </ci>
            </apply>
          </math>
        </kineticLaw>
      </reaction>
      <reaction id="R36" reversible="false">
        <listOfReactants>
          <speciesReference species="S8"/>
          <speciesReference species="S29"/>
        </listOfReactants>
        <listOfProducts>
          <speciesReference species="S39"/>
        </listOfProducts>
        <kineticLaw>
          <math xmlns="http://www.w3.org/1998/Math/MathML">
            <apply>
              <times/>
              <ci> konSrc_Hsp90 </ci>
              <ci> S8 </ci>
              <ci> S29 </ci>
            </apply>
          </math>
        </kineticLaw>
      </reaction>
      <reaction id="R37" reversible="false">
        <listOfReactants>
          <speciesReference species="S28"/>
        </listOfReactants>
        <listOfProducts>
          <speciesReference species="S7"/>
          <speciesReference species="S8"/>
        </listOfProducts>
        <kineticLaw>
          <math xmlns="http://www.w3.org/1998/Math/MathML">
            <apply>
              <times/>
              <ci> koffSrc_Hsp90 </ci>
              <ci> S28 </ci>
            </apply>
          </math>
        </kineticLaw>
      </reaction>
      <reaction id="R38" reversible="false">
        <listOfReactants>
          <speciesReference species="S29"/>
        </listOfReactants>
        <listOfProducts>
          <speciesReference species="S7"/>
          <speciesReference species="S9"/>
        </listOfProducts>
        <kineticLaw>
          <math xmlns="http://www.w3.org/1998/Math/MathML">
            <apply>
              <times/>
              <ci> koffSrc_Akt </ci>
              <ci> S29 </ci>
            </apply>
          </math>
        </kineticLaw>
      </reaction>
      <reaction id="R39" reversible="false">
        <listOfReactants>
          <speciesReference species="S30"/>
        </listOfReactants>
        <listOfProducts>
          <speciesReference species="S11"/>
          <speciesReference species="S11"/>
          <speciesReference species="S12"/>
        </listOfProducts>
        <kineticLaw>
          <math xmlns="http://www.w3.org/1998/Math/MathML">
            <apply>
              <times/>
              <ci> koffCa2C </ci>
              <ci> S30 </ci>
            </apply>
          </math>
        </kineticLaw>
      </reaction>
      <reaction id="R40" reversible="false">
        <listOfReactants>
          <speciesReference species="S31"/>
        </listOfReactants>
        <listOfProducts>
          <speciesReference species="S11"/>
          <speciesReference species="S11"/>
          <speciesReference species="S12"/>
        </listOfProducts>
        <kineticLaw>
          <math xmlns="http://www.w3.org/1998/Math/MathML">
            <apply>
              <times/>
              <ci> koffCa2N </ci>
              <ci> S31 </ci>
            </apply>
          </math>
        </kineticLaw>
      </reaction>
      <reaction id="R41" reversible="false">
        <listOfReactants>
          <speciesReference species="S11"/>
          <speciesReference species="S11"/>
          <speciesReference species="S31"/>
        </listOfReactants>
        <listOfProducts>
          <speciesReference species="S40"/>
        </listOfProducts>
        <kineticLaw>
          <math xmlns="http://www.w3.org/1998/Math/MathML">
            <apply>
              <times/>
              <ci> konCa2C </ci>
              <ci> S11 </ci>
              <ci> S11 </ci>
              <ci> S31 </ci>
            </apply>
          </math>
        </kineticLaw>
      </reaction>
      <reaction id="R42" reversible="false">
        <listOfReactants>
          <speciesReference species="S11"/>
          <speciesReference species="S11"/>
          <speciesReference species="S30"/>
        </listOfReactants>
        <listOfProducts>
          <speciesReference species="S40"/>
        </listOfProducts>
        <kineticLaw>
          <math xmlns="http://www.w3.org/1998/Math/MathML">
            <apply>
              <times/>
              <ci> konCa2N </ci>
              <ci> S11 </ci>
              <ci> S11 </ci>
              <ci> S30 </ci>
            </apply>
          </math>
        </kineticLaw>
      </reaction>
      <reaction id="R43" reversible="false">
        <listOfReactants>
          <speciesReference species="S10"/>
          <speciesReference species="S30"/>
        </listOfReactants>
        <listOfProducts>
          <speciesReference species="S41"/>
        </listOfProducts>
        <kineticLaw>
          <math xmlns="http://www.w3.org/1998/Math/MathML">
            <apply>
              <times/>
              <ci> kon2CeNOS </ci>
              <ci> S10 </ci>
              <ci> S30 </ci>
            </apply>
          </math>
        </kineticLaw>
      </reaction>
      <reaction id="R44" reversible="false">
        <listOfReactants>
          <speciesReference species="S30"/>
          <speciesReference species="S32"/>
        </listOfReactants>
        <listOfProducts>
          <speciesReference species="S42"/>
        </listOfProducts>
        <kineticLaw>
          <math xmlns="http://www.w3.org/1998/Math/MathML">
            <apply>
              <times/>
              <ci> kon2CeNOS </ci>
              <ci> S30 </ci>
              <ci> S32 </ci>
            </apply>
          </math>
        </kineticLaw>
      </reaction>
      <reaction id="R45" reversible="false">
        <listOfReactants>
          <speciesReference species="S10"/>
          <speciesReference species="S31"/>
        </listOfReactants>
        <listOfProducts>
          <speciesReference species="S43"/>
        </listOfProducts>
        <kineticLaw>
          <math xmlns="http://www.w3.org/1998/Math/MathML">
            <apply>
              <times/>
              <ci> kon2NeNOS </ci>
              <ci> S10 </ci>
              <ci> S31 </ci>
            </apply>
          </math>
        </kineticLaw>
      </reaction>
      <reaction id="R46" reversible="false">
        <listOfReactants>
          <speciesReference species="S31"/>
          <speciesReference species="S32"/>
        </listOfReactants>
        <listOfProducts>
          <speciesReference species="S44"/>
        </listOfProducts>
        <kineticLaw>
          <math xmlns="http://www.w3.org/1998/Math/MathML">
            <apply>
              <times/>
              <ci> kon2NeNOS </ci>
              <ci> S31 </ci>
              <ci> S32 </ci>
            </apply>
          </math>
        </kineticLaw>
      </reaction>
      <reaction id="R47" reversible="false">
        <listOfReactants>
          <speciesReference species="S32"/>
        </listOfReactants>
        <listOfProducts>
          <speciesReference species="S10"/>
          <speciesReference species="S13"/>
        </listOfProducts>
        <kineticLaw>
          <math xmlns="http://www.w3.org/1998/Math/MathML">
            <apply>
              <times/>
              <ci> koff_beNOS_Arg </ci>
              <ci> S32 </ci>
            </apply>
          </math>
        </kineticLaw>
      </reaction>
      <reaction id="R48" reversible="false">
        <listOfReactants>
          <speciesReference species="S33"/>
        </listOfReactants>
        <listOfProducts>
          <speciesReference species="S14"/>
        </listOfProducts>
        <kineticLaw>
          <math xmlns="http://www.w3.org/1998/Math/MathML">
            <apply>
              <times/>
              <ci> koff6 </ci>
              <ci> S33 </ci>
            </apply>
          </math>
        </kineticLaw>
      </reaction>
      <reaction id="R49" reversible="false">
        <listOfReactants>
          <speciesReference species="S34"/>
        </listOfReactants>
        <listOfProducts>
          <speciesReference species="S4"/>
          <speciesReference species="S25"/>
        </listOfProducts>
        <kineticLaw>
          <math xmlns="http://www.w3.org/1998/Math/MathML">
            <apply>
              <times/>
              <ci> koffR2 </ci>
              <ci> S34 </ci>
            </apply>
          </math>
        </kineticLaw>
      </reaction>
      <reaction id="R50" reversible="false">
        <listOfReactants>
          <speciesReference species="S6"/>
          <speciesReference species="S38"/>
        </listOfReactants>
        <listOfProducts>
          <speciesReference species="S45"/>
        </listOfProducts>
        <kineticLaw>
          <math xmlns="http://www.w3.org/1998/Math/MathML">
            <apply>
              <times/>
              <ci> konR2CD47 </ci>
              <ci> S6 </ci>
              <ci> S38 </ci>
            </apply>
          </math>
        </kineticLaw>
      </reaction>
      <reaction id="R51" reversible="false">
        <listOfReactants>
          <speciesReference species="S34"/>
        </listOfReactants>
        <listOfProducts>
          <speciesReference species="S6"/>
          <speciesReference species="S23"/>
        </listOfProducts>
        <kineticLaw>
          <math xmlns="http://www.w3.org/1998/Math/MathML">
            <apply>
              <times/>
              <ci> koffR2CD47 </ci>
              <ci> S34 </ci>
            </apply>
          </math>
        </kineticLaw>
      </reaction>
      <reaction id="R52" reversible="false">
        <listOfReactants>
          <speciesReference species="S38"/>
        </listOfReactants>
        <listOfProducts>
          <speciesReference species="S46"/>
        </listOfProducts>
        <kineticLaw>
          <math xmlns="http://www.w3.org/1998/Math/MathML">
            <apply>
              <times/>
              <ci> kinterpR2 </ci>
              <ci> S38 </ci>
            </apply>
          </math>
        </kineticLaw>
      </reaction>
      <reaction id="R53" reversible="false">
        <listOfReactants>
          <speciesReference species="S34"/>
        </listOfReactants>
        <listOfProducts>
          <speciesReference species="S47"/>
        </listOfProducts>
        <kineticLaw>
          <math xmlns="http://www.w3.org/1998/Math/MathML">
            <apply>
              <times/>
              <ci> kinterR2_CD47 </ci>
              <ci> S34 </ci>
            </apply>
          </math>
        </kineticLaw>
      </reaction>
      <reaction id="R54" reversible="false">
        <listOfReactants>
          <speciesReference species="S35"/>
        </listOfReactants>
        <listOfProducts>
          <speciesReference species="S46"/>
        </listOfProducts>
        <kineticLaw>
          <math xmlns="http://www.w3.org/1998/Math/MathML">
            <apply>
              <times/>
              <ci> kpR2 </ci>
              <ci> S35 </ci>
            </apply>
          </math>
        </kineticLaw>
      </reaction>
      <reaction id="R55" reversible="false">
        <listOfReactants>
          <speciesReference species="S38"/>
        </listOfReactants>
        <listOfProducts>
          <speciesReference species="S23"/>
        </listOfProducts>
        <kineticLaw>
          <math xmlns="http://www.w3.org/1998/Math/MathML">
            <apply>
              <times/>
              <ci> kdpR2 </ci>
              <ci> S38 </ci>
            </apply>
          </math>
        </kineticLaw>
      </reaction>
      <reaction id="R56" reversible="false">
        <listOfReactants>
          <speciesReference species="S34"/>
        </listOfReactants>
        <listOfProducts>
          <speciesReference species="S45"/>
        </listOfProducts>
        <kineticLaw>
          <math xmlns="http://www.w3.org/1998/Math/MathML">
            <apply>
              <times/>
              <ci> kpR2 </ci>
              <ci> S34 </ci>
            </apply>
          </math>
        </kineticLaw>
      </reaction>
      <reaction id="R57" reversible="false">
        <listOfReactants>
          <speciesReference species="S35"/>
        </listOfReactants>
        <listOfProducts>
          <speciesReference species="S1"/>
        </listOfProducts>
        <kineticLaw>
          <math xmlns="http://www.w3.org/1998/Math/MathML">
            <apply>
              <times/>
              <ci> kdegR2 </ci>
              <ci> S35 </ci>
            </apply>
          </math>
        </kineticLaw>
      </reaction>
      <reaction id="R58" reversible="false">
        <listOfReactants>
          <speciesReference species="S37"/>
        </listOfReactants>
        <listOfProducts>
          <speciesReference species="S1"/>
        </listOfProducts>
        <kineticLaw>
          <math xmlns="http://www.w3.org/1998/Math/MathML">
            <apply>
              <times/>
              <ci> kdegCD47 </ci>
              <ci> S37 </ci>
            </apply>
          </math>
        </kineticLaw>
      </reaction>
      <reaction id="R59" reversible="false">
        <listOfReactants>
          <speciesReference species="S36"/>
        </listOfReactants>
        <listOfProducts>
          <speciesReference species="S1"/>
        </listOfProducts>
        <kineticLaw>
          <math xmlns="http://www.w3.org/1998/Math/MathML">
            <apply>
              <times/>
              <ci> kdegCD47 </ci>
              <ci> S36 </ci>
            </apply>
          </math>
        </kineticLaw>
      </reaction>
      <reaction id="R60" reversible="false">
        <listOfReactants>
          <speciesReference species="S39"/>
        </listOfReactants>
        <listOfProducts>
          <speciesReference species="S8"/>
          <speciesReference species="S29"/>
        </listOfProducts>
        <kineticLaw>
          <math xmlns="http://www.w3.org/1998/Math/MathML">
            <apply>
              <times/>
              <ci> koffSrc_Hsp90 </ci>
              <ci> S39 </ci>
            </apply>
          </math>
        </kineticLaw>
      </reaction>
      <reaction id="R61" reversible="false">
        <listOfReactants>
          <speciesReference species="S18"/>
          <speciesReference species="S38"/>
        </listOfReactants>
        <listOfProducts>
          <speciesReference species="S38"/>
          <speciesReference species="S48"/>
        </listOfProducts>
        <kineticLaw>
          <math xmlns="http://www.w3.org/1998/Math/MathML">
            <apply>
              <times/>
              <ci> RF1 </ci>
              <ci> S18 </ci>
              <ci> S38 </ci>
            </apply>
          </math>
        </kineticLaw>
      </reaction>
      <reaction id="R62" reversible="false">
        <listOfReactants>
          <speciesReference species="S11"/>
          <speciesReference species="S11"/>
          <speciesReference species="S43"/>
        </listOfReactants>
        <listOfProducts>
          <speciesReference species="S49"/>
        </listOfProducts>
        <kineticLaw>
          <math xmlns="http://www.w3.org/1998/Math/MathML">
            <apply>
              <times/>
              <ci> konCa2C </ci>
              <ci> S11 </ci>
              <ci> S11 </ci>
              <ci> S43 </ci>
            </apply>
          </math>
        </kineticLaw>
      </reaction>
      <reaction id="R63" reversible="false">
        <listOfReactants>
          <speciesReference species="S11"/>
          <speciesReference species="S11"/>
          <speciesReference species="S44"/>
        </listOfReactants>
        <listOfProducts>
          <speciesReference species="S50"/>
        </listOfProducts>
        <kineticLaw>
          <math xmlns="http://www.w3.org/1998/Math/MathML">
            <apply>
              <times/>
              <ci> konCa2C </ci>
              <ci> S11 </ci>
              <ci> S11 </ci>
              <ci> S44 </ci>
            </apply>
          </math>
        </kineticLaw>
      </reaction>
      <reaction id="R64" reversible="false">
        <listOfReactants>
          <speciesReference species="S40"/>
        </listOfReactants>
        <listOfProducts>
          <speciesReference species="S11"/>
          <speciesReference species="S11"/>
          <speciesReference species="S31"/>
        </listOfProducts>
        <kineticLaw>
          <math xmlns="http://www.w3.org/1998/Math/MathML">
            <apply>
              <times/>
              <ci> koffCa2C </ci>
              <ci> S40 </ci>
            </apply>
          </math>
        </kineticLaw>
      </reaction>
      <reaction id="R65" reversible="false">
        <listOfReactants>
          <speciesReference species="S11"/>
          <speciesReference species="S11"/>
          <speciesReference species="S41"/>
        </listOfReactants>
        <listOfProducts>
          <speciesReference species="S49"/>
        </listOfProducts>
        <kineticLaw>
          <math xmlns="http://www.w3.org/1998/Math/MathML">
            <apply>
              <times/>
              <ci> konCa2N </ci>
              <ci> S11 </ci>
              <ci> S11 </ci>
              <ci> S41 </ci>
            </apply>
          </math>
        </kineticLaw>
      </reaction>
      <reaction id="R66" reversible="false">
        <listOfReactants>
          <speciesReference species="S11"/>
          <speciesReference species="S11"/>
          <speciesReference species="S42"/>
        </listOfReactants>
        <listOfProducts>
          <speciesReference species="S50"/>
        </listOfProducts>
        <kineticLaw>
          <math xmlns="http://www.w3.org/1998/Math/MathML">
            <apply>
              <times/>
              <ci> konCa2N </ci>
              <ci> S11 </ci>
              <ci> S11 </ci>
              <ci> S42 </ci>
            </apply>
          </math>
        </kineticLaw>
      </reaction>
      <reaction id="R67" reversible="false">
        <listOfReactants>
          <speciesReference species="S40"/>
        </listOfReactants>
        <listOfProducts>
          <speciesReference species="S11"/>
          <speciesReference species="S11"/>
          <speciesReference species="S30"/>
        </listOfProducts>
        <kineticLaw>
          <math xmlns="http://www.w3.org/1998/Math/MathML">
            <apply>
              <times/>
              <ci> koffCa2N </ci>
              <ci> S40 </ci>
            </apply>
          </math>
        </kineticLaw>
      </reaction>
      <reaction id="R68" reversible="false">
        <listOfReactants>
          <speciesReference species="S41"/>
        </listOfReactants>
        <listOfProducts>
          <speciesReference species="S10"/>
          <speciesReference species="S30"/>
        </listOfProducts>
        <kineticLaw>
          <math xmlns="http://www.w3.org/1998/Math/MathML">
            <apply>
              <times/>
              <ci> koffCaMeNOS </ci>
              <ci> S41 </ci>
            </apply>
          </math>
        </kineticLaw>
      </reaction>
      <reaction id="R69" reversible="false">
        <listOfReactants>
          <speciesReference species="S42"/>
        </listOfReactants>
        <listOfProducts>
          <speciesReference species="S30"/>
          <speciesReference species="S32"/>
        </listOfProducts>
        <kineticLaw>
          <math xmlns="http://www.w3.org/1998/Math/MathML">
            <apply>
              <times/>
              <ci> koffCaMeNOS </ci>
              <ci> S42 </ci>
            </apply>
          </math>
        </kineticLaw>
      </reaction>
      <reaction id="R70" reversible="false">
        <listOfReactants>
          <speciesReference species="S43"/>
        </listOfReactants>
        <listOfProducts>
          <speciesReference species="S10"/>
          <speciesReference species="S31"/>
        </listOfProducts>
        <kineticLaw>
          <math xmlns="http://www.w3.org/1998/Math/MathML">
            <apply>
              <times/>
              <ci> koffCaMeNOS </ci>
              <ci> S43 </ci>
            </apply>
          </math>
        </kineticLaw>
      </reaction>
      <reaction id="R71" reversible="false">
        <listOfReactants>
          <speciesReference species="S44"/>
        </listOfReactants>
        <listOfProducts>
          <speciesReference species="S31"/>
          <speciesReference species="S32"/>
        </listOfProducts>
        <kineticLaw>
          <math xmlns="http://www.w3.org/1998/Math/MathML">
            <apply>
              <times/>
              <ci> koffCaMeNOS </ci>
              <ci> S44 </ci>
            </apply>
          </math>
        </kineticLaw>
      </reaction>
      <reaction id="R72" reversible="false">
        <listOfReactants>
          <speciesReference species="S10"/>
          <speciesReference species="S40"/>
        </listOfReactants>
        <listOfProducts>
          <speciesReference species="S49"/>
        </listOfProducts>
        <kineticLaw>
          <math xmlns="http://www.w3.org/1998/Math/MathML">
            <apply>
              <times/>
              <ci> kon4eNOS </ci>
              <ci> S10 </ci>
              <ci> S40 </ci>
            </apply>
          </math>
        </kineticLaw>
      </reaction>
      <reaction id="R73" reversible="false">
        <listOfReactants>
          <speciesReference species="S32"/>
          <speciesReference species="S40"/>
        </listOfReactants>
        <listOfProducts>
          <speciesReference species="S50"/>
        </listOfProducts>
        <kineticLaw>
          <math xmlns="http://www.w3.org/1998/Math/MathML">
            <apply>
              <times/>
              <ci> kon4eNOS </ci>
              <ci> S32 </ci>
              <ci> S40 </ci>
            </apply>
          </math>
        </kineticLaw>
      </reaction>
      <reaction id="R74" reversible="false">
        <listOfReactants>
          <speciesReference species="S13"/>
          <speciesReference species="S41"/>
        </listOfReactants>
        <listOfProducts>
          <speciesReference species="S42"/>
        </listOfProducts>
        <kineticLaw>
          <math xmlns="http://www.w3.org/1998/Math/MathML">
            <apply>
              <times/>
              <ci> kon_eNOS_Arg </ci>
              <ci> S13 </ci>
              <ci> S41 </ci>
            </apply>
          </math>
        </kineticLaw>
      </reaction>
      <reaction id="R75" reversible="false">
        <listOfReactants>
          <speciesReference species="S13"/>
          <speciesReference species="S43"/>
        </listOfReactants>
        <listOfProducts>
          <speciesReference species="S44"/>
        </listOfProducts>
        <kineticLaw>
          <math xmlns="http://www.w3.org/1998/Math/MathML">
            <apply>
              <times/>
              <ci> kon_eNOS_Arg </ci>
              <ci> S13 </ci>
              <ci> S43 </ci>
            </apply>
          </math>
        </kineticLaw>
      </reaction>
      <reaction id="R76" reversible="false">
        <listOfReactants>
          <speciesReference species="S42"/>
        </listOfReactants>
        <listOfProducts>
          <speciesReference species="S13"/>
          <speciesReference species="S41"/>
        </listOfProducts>
        <kineticLaw>
          <math xmlns="http://www.w3.org/1998/Math/MathML">
            <apply>
              <times/>
              <ci> koff_eNOS_Arg </ci>
              <ci> S42 </ci>
            </apply>
          </math>
        </kineticLaw>
      </reaction>
      <reaction id="R77" reversible="false">
        <listOfReactants>
          <speciesReference species="S44"/>
        </listOfReactants>
        <listOfProducts>
          <speciesReference species="S13"/>
          <speciesReference species="S43"/>
        </listOfProducts>
        <kineticLaw>
          <math xmlns="http://www.w3.org/1998/Math/MathML">
            <apply>
              <times/>
              <ci> koff_eNOS_Arg </ci>
              <ci> S44 </ci>
            </apply>
          </math>
        </kineticLaw>
      </reaction>
      <reaction id="R78" reversible="false">
        <listOfReactants>
          <speciesReference species="S42"/>
        </listOfReactants>
        <listOfProducts>
          <speciesReference species="S41"/>
          <speciesReference species="S51"/>
          <speciesReference species="S52"/>
        </listOfProducts>
        <kineticLaw>
          <math xmlns="http://www.w3.org/1998/Math/MathML">
            <apply>
              <times/>
              <ci> kcat_eNOS </ci>
              <ci> S42 </ci>
            </apply>
          </math>
        </kineticLaw>
      </reaction>
      <reaction id="R79" reversible="false">
        <listOfReactants>
          <speciesReference species="S44"/>
        </listOfReactants>
        <listOfProducts>
          <speciesReference species="S43"/>
          <speciesReference species="S51"/>
          <speciesReference species="S52"/>
        </listOfProducts>
        <kineticLaw>
          <math xmlns="http://www.w3.org/1998/Math/MathML">
            <apply>
              <times/>
              <ci> kcat_eNOS </ci>
              <ci> S44 </ci>
            </apply>
          </math>
        </kineticLaw>
      </reaction>
      <reaction id="R80" reversible="false">
        <listOfReactants>
          <speciesReference species="S45"/>
        </listOfReactants>
        <listOfProducts>
          <speciesReference species="S6"/>
          <speciesReference species="S38"/>
        </listOfProducts>
        <kineticLaw>
          <math xmlns="http://www.w3.org/1998/Math/MathML">
            <apply>
              <times/>
              <ci> koffR2CD47 </ci>
              <ci> S45 </ci>
            </apply>
          </math>
        </kineticLaw>
      </reaction>
      <reaction id="R81" reversible="false">
        <listOfReactants>
          <speciesReference species="S45"/>
        </listOfReactants>
        <listOfProducts>
          <speciesReference species="S53"/>
        </listOfProducts>
        <kineticLaw>
          <math xmlns="http://www.w3.org/1998/Math/MathML">
            <apply>
              <times/>
              <ci> kinterpR2_CD47 </ci>
              <ci> S45 </ci>
            </apply>
          </math>
        </kineticLaw>
      </reaction>
      <reaction id="R82" reversible="false">
        <listOfReactants>
          <speciesReference species="S46"/>
        </listOfReactants>
        <listOfProducts>
          <speciesReference species="S35"/>
        </listOfProducts>
        <kineticLaw>
          <math xmlns="http://www.w3.org/1998/Math/MathML">
            <apply>
              <times/>
              <ci> kdpR2 </ci>
              <ci> S46 </ci>
            </apply>
          </math>
        </kineticLaw>
      </reaction>
      <reaction id="R83" reversible="false">
        <listOfReactants>
          <speciesReference species="S47"/>
        </listOfReactants>
        <listOfProducts>
          <speciesReference species="S53"/>
        </listOfProducts>
        <kineticLaw>
          <math xmlns="http://www.w3.org/1998/Math/MathML">
            <apply>
              <times/>
              <ci> kpR2 </ci>
              <ci> S47 </ci>
            </apply>
          </math>
        </kineticLaw>
      </reaction>
      <reaction id="R84" reversible="false">
        <listOfReactants>
          <speciesReference species="S45"/>
        </listOfReactants>
        <listOfProducts>
          <speciesReference species="S34"/>
        </listOfProducts>
        <kineticLaw>
          <math xmlns="http://www.w3.org/1998/Math/MathML">
            <apply>
              <times/>
              <ci> kdpR2CD47bd </ci>
              <ci> S45 </ci>
            </apply>
          </math>
        </kineticLaw>
      </reaction>
      <reaction id="R85" reversible="false">
        <listOfReactants>
          <speciesReference species="S46"/>
        </listOfReactants>
        <listOfProducts>
          <speciesReference species="S1"/>
        </listOfProducts>
        <kineticLaw>
          <math xmlns="http://www.w3.org/1998/Math/MathML">
            <apply>
              <times/>
              <ci> kdegR2 </ci>
              <ci> S46 </ci>
            </apply>
          </math>
        </kineticLaw>
      </reaction>
      <reaction id="R86" reversible="false">
        <listOfReactants>
          <speciesReference species="S46"/>
        </listOfReactants>
        <listOfProducts>
          <speciesReference species="S1"/>
        </listOfProducts>
        <kineticLaw>
          <math xmlns="http://www.w3.org/1998/Math/MathML">
            <apply>
              <times/>
              <ci> kdegpR2 </ci>
              <ci> S46 </ci>
            </apply>
          </math>
        </kineticLaw>
      </reaction>
      <reaction id="R87" reversible="false">
        <listOfReactants>
          <speciesReference species="S47"/>
        </listOfReactants>
        <listOfProducts>
          <speciesReference species="S1"/>
        </listOfProducts>
        <kineticLaw>
          <math xmlns="http://www.w3.org/1998/Math/MathML">
            <apply>
              <times/>
              <ci> kdegCD47 </ci>
              <ci> S47 </ci>
            </apply>
          </math>
        </kineticLaw>
      </reaction>
      <reaction id="R88" reversible="false">
        <listOfReactants>
          <speciesReference species="S7"/>
          <speciesReference species="S46"/>
        </listOfReactants>
        <listOfProducts>
          <speciesReference species="S54"/>
        </listOfProducts>
        <kineticLaw>
          <math xmlns="http://www.w3.org/1998/Math/MathML">
            <apply>
              <times/>
              <ci> konSrc_pR2 </ci>
              <ci> S7 </ci>
              <ci> S46 </ci>
            </apply>
          </math>
        </kineticLaw>
      </reaction>
      <reaction id="R89" reversible="false">
        <listOfReactants>
          <speciesReference species="S28"/>
          <speciesReference species="S46"/>
        </listOfReactants>
        <listOfProducts>
          <speciesReference species="S55"/>
        </listOfProducts>
        <kineticLaw>
          <math xmlns="http://www.w3.org/1998/Math/MathML">
            <apply>
              <times/>
              <ci> konSrc_pR2 </ci>
              <ci> S28 </ci>
              <ci> S46 </ci>
            </apply>
          </math>
        </kineticLaw>
      </reaction>
      <reaction id="R90" reversible="false">
        <listOfReactants>
          <speciesReference species="S29"/>
          <speciesReference species="S46"/>
        </listOfReactants>
        <listOfProducts>
          <speciesReference species="S56"/>
        </listOfProducts>
        <kineticLaw>
          <math xmlns="http://www.w3.org/1998/Math/MathML">
            <apply>
              <times/>
              <ci> konSrc_pR2 </ci>
              <ci> S29 </ci>
              <ci> S46 </ci>
            </apply>
          </math>
        </kineticLaw>
      </reaction>
      <reaction id="R91" reversible="false">
        <listOfReactants>
          <speciesReference species="S39"/>
          <speciesReference species="S46"/>
        </listOfReactants>
        <listOfProducts>
          <speciesReference species="S57"/>
        </listOfProducts>
        <kineticLaw>
          <math xmlns="http://www.w3.org/1998/Math/MathML">
            <apply>
              <times/>
              <ci> konSrc_pR2 </ci>
              <ci> S39 </ci>
              <ci> S46 </ci>
            </apply>
          </math>
        </kineticLaw>
      </reaction>
      <reaction id="R92" reversible="false">
        <listOfReactants>
          <speciesReference species="S18"/>
          <speciesReference species="S45"/>
        </listOfReactants>
        <listOfProducts>
          <speciesReference species="S45"/>
          <speciesReference species="S48"/>
        </listOfProducts>
        <kineticLaw>
          <math xmlns="http://www.w3.org/1998/Math/MathML">
            <apply>
              <times/>
              <ci> RF1 </ci>
              <ci> S18 </ci>
              <ci> S45 </ci>
            </apply>
          </math>
        </kineticLaw>
      </reaction>
      <reaction id="R93" reversible="false">
        <listOfReactants>
          <speciesReference species="S18"/>
          <speciesReference species="S46"/>
        </listOfReactants>
        <listOfProducts>
          <speciesReference species="S46"/>
          <speciesReference species="S48"/>
        </listOfProducts>
        <kineticLaw>
          <math xmlns="http://www.w3.org/1998/Math/MathML">
            <apply>
              <times/>
              <ci> RF1 </ci>
              <ci> S18 </ci>
              <ci> S46 </ci>
            </apply>
          </math>
        </kineticLaw>
      </reaction>
      <reaction id="R94" reversible="false">
        <listOfReactants>
          <speciesReference species="S48"/>
        </listOfReactants>
        <listOfProducts>
          <speciesReference species="S18"/>
        </listOfProducts>
        <kineticLaw>
          <math xmlns="http://www.w3.org/1998/Math/MathML">
            <apply>
              <times/>
              <ci> kdpPLCg </ci>
              <ci> S48 </ci>
            </apply>
          </math>
        </kineticLaw>
      </reaction>
      <reaction id="R95" reversible="false">
        <listOfReactants>
          <speciesReference species="S17"/>
          <speciesReference species="S48"/>
        </listOfReactants>
        <listOfProducts>
          <speciesReference species="S48"/>
          <speciesReference species="S58"/>
        </listOfProducts>
        <kineticLaw>
          <math xmlns="http://www.w3.org/1998/Math/MathML">
            <apply>
              <times/>
              <ci> RF2 </ci>
              <ci> S17 </ci>
              <ci> S48 </ci>
            </apply>
          </math>
        </kineticLaw>
      </reaction>
      <reaction id="R96" reversible="false">
        <listOfReactants>
          <speciesReference species="S49"/>
        </listOfReactants>
        <listOfProducts>
          <speciesReference species="S11"/>
          <speciesReference species="S11"/>
          <speciesReference species="S43"/>
        </listOfProducts>
        <kineticLaw>
          <math xmlns="http://www.w3.org/1998/Math/MathML">
            <apply>
              <times/>
              <ci> koffCa2C </ci>
              <ci> S49 </ci>
            </apply>
          </math>
        </kineticLaw>
      </reaction>
      <reaction id="R97" reversible="false">
        <listOfReactants>
          <speciesReference species="S50"/>
        </listOfReactants>
        <listOfProducts>
          <speciesReference species="S11"/>
          <speciesReference species="S11"/>
          <speciesReference species="S44"/>
        </listOfProducts>
        <kineticLaw>
          <math xmlns="http://www.w3.org/1998/Math/MathML">
            <apply>
              <times/>
              <ci> koffCa2C </ci>
              <ci> S50 </ci>
            </apply>
          </math>
        </kineticLaw>
      </reaction>
      <reaction id="R98" reversible="false">
        <listOfReactants>
          <speciesReference species="S49"/>
        </listOfReactants>
        <listOfProducts>
          <speciesReference species="S11"/>
          <speciesReference species="S11"/>
          <speciesReference species="S41"/>
        </listOfProducts>
        <kineticLaw>
          <math xmlns="http://www.w3.org/1998/Math/MathML">
            <apply>
              <times/>
              <ci> koffCa2N </ci>
              <ci> S49 </ci>
            </apply>
          </math>
        </kineticLaw>
      </reaction>
      <reaction id="R99" reversible="false">
        <listOfReactants>
          <speciesReference species="S50"/>
        </listOfReactants>
        <listOfProducts>
          <speciesReference species="S11"/>
          <speciesReference species="S11"/>
          <speciesReference species="S42"/>
        </listOfProducts>
        <kineticLaw>
          <math xmlns="http://www.w3.org/1998/Math/MathML">
            <apply>
              <times/>
              <ci> koffCa2N </ci>
              <ci> S50 </ci>
            </apply>
          </math>
        </kineticLaw>
      </reaction>
      <reaction id="R100" reversible="false">
        <listOfReactants>
          <speciesReference species="S49"/>
        </listOfReactants>
        <listOfProducts>
          <speciesReference species="S10"/>
          <speciesReference species="S40"/>
        </listOfProducts>
        <kineticLaw>
          <math xmlns="http://www.w3.org/1998/Math/MathML">
            <apply>
              <times/>
              <ci> koffCaMeNOS </ci>
              <ci> S49 </ci>
            </apply>
          </math>
        </kineticLaw>
      </reaction>
      <reaction id="R101" reversible="false">
        <listOfReactants>
          <speciesReference species="S50"/>
        </listOfReactants>
        <listOfProducts>
          <speciesReference species="S32"/>
          <speciesReference species="S40"/>
        </listOfProducts>
        <kineticLaw>
          <math xmlns="http://www.w3.org/1998/Math/MathML">
            <apply>
              <times/>
              <ci> koffCaMeNOS </ci>
              <ci> S50 </ci>
            </apply>
          </math>
        </kineticLaw>
      </reaction>
      <reaction id="R102" reversible="false">
        <listOfReactants>
          <speciesReference species="S13"/>
          <speciesReference species="S49"/>
        </listOfReactants>
        <listOfProducts>
          <speciesReference species="S50"/>
        </listOfProducts>
        <kineticLaw>
          <math xmlns="http://www.w3.org/1998/Math/MathML">
            <apply>
              <times/>
              <ci> kon_eNOS_Arg </ci>
              <ci> S13 </ci>
              <ci> S49 </ci>
            </apply>
          </math>
        </kineticLaw>
      </reaction>
      <reaction id="R103" reversible="false">
        <listOfReactants>
          <speciesReference species="S50"/>
        </listOfReactants>
        <listOfProducts>
          <speciesReference species="S13"/>
          <speciesReference species="S49"/>
        </listOfProducts>
        <kineticLaw>
          <math xmlns="http://www.w3.org/1998/Math/MathML">
            <apply>
              <times/>
              <ci> koff_eNOS_Arg </ci>
              <ci> S50 </ci>
            </apply>
          </math>
        </kineticLaw>
      </reaction>
      <reaction id="R104" reversible="false">
        <listOfReactants>
          <speciesReference species="S50"/>
        </listOfReactants>
        <listOfProducts>
          <speciesReference species="S49"/>
          <speciesReference species="S51"/>
          <speciesReference species="S52"/>
        </listOfProducts>
        <kineticLaw>
          <math xmlns="http://www.w3.org/1998/Math/MathML">
            <apply>
              <times/>
              <ci> kcat_eNOS </ci>
              <ci> S50 </ci>
            </apply>
          </math>
        </kineticLaw>
      </reaction>
      <reaction id="R105" reversible="false">
        <listOfReactants>
          <speciesReference species="S14"/>
          <speciesReference species="S51"/>
        </listOfReactants>
        <listOfProducts>
          <speciesReference species="S59"/>
        </listOfProducts>
        <kineticLaw>
          <math xmlns="http://www.w3.org/1998/Math/MathML">
            <apply>
              <times/>
              <ci> kon1 </ci>
              <ci> S14 </ci>
              <ci> S51 </ci>
            </apply>
          </math>
        </kineticLaw>
      </reaction>
      <reaction id="R106" reversible="false">
        <listOfReactants>
          <speciesReference species="S33"/>
          <speciesReference species="S51"/>
        </listOfReactants>
        <listOfProducts>
          <speciesReference species="S60"/>
        </listOfProducts>
        <kineticLaw>
          <math xmlns="http://www.w3.org/1998/Math/MathML">
            <apply>
              <times/>
              <ci> kon5 </ci>
              <ci> S33 </ci>
              <ci> S51 </ci>
            </apply>
          </math>
        </kineticLaw>
      </reaction>
      <reaction id="R107" reversible="false">
        <listOfReactants>
          <speciesReference species="S51"/>
        </listOfReactants>
        <listOfProducts>
          <speciesReference species="S16"/>
        </listOfProducts>
        <kineticLaw>
          <math xmlns="http://www.w3.org/1998/Math/MathML">
            <apply>
              <times/>
              <ci> kclearNO </ci>
              <ci> S51 </ci>
            </apply>
          </math>
        </kineticLaw>
      </reaction>
      <reaction id="R108" reversible="false">
        <listOfReactants>
          <speciesReference species="S53"/>
        </listOfReactants>
        <listOfProducts>
          <speciesReference species="S47"/>
        </listOfProducts>
        <kineticLaw>
          <math xmlns="http://www.w3.org/1998/Math/MathML">
            <apply>
              <times/>
              <ci> kdpR2CD47bd </ci>
              <ci> S53 </ci>
            </apply>
          </math>
        </kineticLaw>
      </reaction>
      <reaction id="R109" reversible="false">
        <listOfReactants>
          <speciesReference species="S53"/>
        </listOfReactants>
        <listOfProducts>
          <speciesReference species="S1"/>
        </listOfProducts>
        <kineticLaw>
          <math xmlns="http://www.w3.org/1998/Math/MathML">
            <apply>
              <times/>
              <ci> kdegpR2_CD47 </ci>
              <ci> S53 </ci>
            </apply>
          </math>
        </kineticLaw>
      </reaction>
      <reaction id="R110" reversible="false">
        <listOfReactants>
          <speciesReference species="S7"/>
          <speciesReference species="S53"/>
        </listOfReactants>
        <listOfProducts>
          <speciesReference species="S61"/>
        </listOfProducts>
        <kineticLaw>
          <math xmlns="http://www.w3.org/1998/Math/MathML">
            <apply>
              <times/>
              <ci> konSrc_pR2 </ci>
              <ci> S7 </ci>
              <ci> S53 </ci>
            </apply>
          </math>
        </kineticLaw>
      </reaction>
      <reaction id="R111" reversible="false">
        <listOfReactants>
          <speciesReference species="S28"/>
          <speciesReference species="S53"/>
        </listOfReactants>
        <listOfProducts>
          <speciesReference species="S62"/>
        </listOfProducts>
        <kineticLaw>
          <math xmlns="http://www.w3.org/1998/Math/MathML">
            <apply>
              <times/>
              <ci> konSrc_pR2 </ci>
              <ci> S28 </ci>
              <ci> S53 </ci>
            </apply>
          </math>
        </kineticLaw>
      </reaction>
      <reaction id="R112" reversible="false">
        <listOfReactants>
          <speciesReference species="S29"/>
          <speciesReference species="S53"/>
        </listOfReactants>
        <listOfProducts>
          <speciesReference species="S63"/>
        </listOfProducts>
        <kineticLaw>
          <math xmlns="http://www.w3.org/1998/Math/MathML">
            <apply>
              <times/>
              <ci> konSrc_pR2 </ci>
              <ci> S29 </ci>
              <ci> S53 </ci>
            </apply>
          </math>
        </kineticLaw>
      </reaction>
      <reaction id="R113" reversible="false">
        <listOfReactants>
          <speciesReference species="S39"/>
          <speciesReference species="S53"/>
        </listOfReactants>
        <listOfProducts>
          <speciesReference species="S64"/>
        </listOfProducts>
        <kineticLaw>
          <math xmlns="http://www.w3.org/1998/Math/MathML">
            <apply>
              <times/>
              <ci> konSrc_pR2 </ci>
              <ci> S39 </ci>
              <ci> S53 </ci>
            </apply>
          </math>
        </kineticLaw>
      </reaction>
      <reaction id="R114" reversible="false">
        <listOfReactants>
          <speciesReference species="S54"/>
        </listOfReactants>
        <listOfProducts>
          <speciesReference species="S7"/>
          <speciesReference species="S46"/>
        </listOfProducts>
        <kineticLaw>
          <math xmlns="http://www.w3.org/1998/Math/MathML">
            <apply>
              <times/>
              <ci> koffSrc_pR2 </ci>
              <ci> S54 </ci>
            </apply>
          </math>
        </kineticLaw>
      </reaction>
      <reaction id="R115" reversible="false">
        <listOfReactants>
          <speciesReference species="S55"/>
        </listOfReactants>
        <listOfProducts>
          <speciesReference species="S28"/>
          <speciesReference species="S46"/>
        </listOfProducts>
        <kineticLaw>
          <math xmlns="http://www.w3.org/1998/Math/MathML">
            <apply>
              <times/>
              <ci> koffSrc_pR2 </ci>
              <ci> S55 </ci>
            </apply>
          </math>
        </kineticLaw>
      </reaction>
      <reaction id="R116" reversible="false">
        <listOfReactants>
          <speciesReference species="S56"/>
        </listOfReactants>
        <listOfProducts>
          <speciesReference species="S29"/>
          <speciesReference species="S46"/>
        </listOfProducts>
        <kineticLaw>
          <math xmlns="http://www.w3.org/1998/Math/MathML">
            <apply>
              <times/>
              <ci> koffSrc_pR2 </ci>
              <ci> S56 </ci>
            </apply>
          </math>
        </kineticLaw>
      </reaction>
      <reaction id="R117" reversible="false">
        <listOfReactants>
          <speciesReference species="S57"/>
        </listOfReactants>
        <listOfProducts>
          <speciesReference species="S39"/>
          <speciesReference species="S46"/>
        </listOfProducts>
        <kineticLaw>
          <math xmlns="http://www.w3.org/1998/Math/MathML">
            <apply>
              <times/>
              <ci> koffSrc_pR2 </ci>
              <ci> S57 </ci>
            </apply>
          </math>
        </kineticLaw>
      </reaction>
      <reaction id="R118" reversible="false">
        <listOfReactants>
          <speciesReference species="S54"/>
        </listOfReactants>
        <listOfProducts>
          <speciesReference species="S46"/>
          <speciesReference species="S65"/>
        </listOfProducts>
        <kineticLaw>
          <math xmlns="http://www.w3.org/1998/Math/MathML">
            <apply>
              <times/>
              <ci> kp_Src </ci>
              <ci> S54 </ci>
            </apply>
          </math>
        </kineticLaw>
      </reaction>
      <reaction id="R119" reversible="false">
        <listOfReactants>
          <speciesReference species="S55"/>
        </listOfReactants>
        <listOfProducts>
          <speciesReference species="S46"/>
          <speciesReference species="S66"/>
        </listOfProducts>
        <kineticLaw>
          <math xmlns="http://www.w3.org/1998/Math/MathML">
            <apply>
              <times/>
              <ci> kp_Src </ci>
              <ci> S55 </ci>
            </apply>
          </math>
        </kineticLaw>
      </reaction>
      <reaction id="R120" reversible="false">
        <listOfReactants>
          <speciesReference species="S56"/>
        </listOfReactants>
        <listOfProducts>
          <speciesReference species="S46"/>
          <speciesReference species="S67"/>
        </listOfProducts>
        <kineticLaw>
          <math xmlns="http://www.w3.org/1998/Math/MathML">
            <apply>
              <times/>
              <ci> kp_Src </ci>
              <ci> S56 </ci>
            </apply>
          </math>
        </kineticLaw>
      </reaction>
      <reaction id="R121" reversible="false">
        <listOfReactants>
          <speciesReference species="S57"/>
        </listOfReactants>
        <listOfProducts>
          <speciesReference species="S46"/>
          <speciesReference species="S68"/>
        </listOfProducts>
        <kineticLaw>
          <math xmlns="http://www.w3.org/1998/Math/MathML">
            <apply>
              <times/>
              <ci> kp_Src </ci>
              <ci> S57 </ci>
            </apply>
          </math>
        </kineticLaw>
      </reaction>
      <reaction id="R122" reversible="false">
        <listOfReactants>
          <speciesReference species="S18"/>
          <speciesReference species="S53"/>
        </listOfReactants>
        <listOfProducts>
          <speciesReference species="S48"/>
          <speciesReference species="S53"/>
        </listOfProducts>
        <kineticLaw>
          <math xmlns="http://www.w3.org/1998/Math/MathML">
            <apply>
              <times/>
              <ci> RF1 </ci>
              <ci> S18 </ci>
              <ci> S53 </ci>
            </apply>
          </math>
        </kineticLaw>
      </reaction>
      <reaction id="R123" reversible="false">
        <listOfReactants>
          <speciesReference species="S18"/>
          <speciesReference species="S54"/>
        </listOfReactants>
        <listOfProducts>
          <speciesReference species="S48"/>
          <speciesReference species="S54"/>
        </listOfProducts>
        <kineticLaw>
          <math xmlns="http://www.w3.org/1998/Math/MathML">
            <apply>
              <times/>
              <ci> RF1 </ci>
              <ci> S18 </ci>
              <ci> S54 </ci>
            </apply>
          </math>
        </kineticLaw>
      </reaction>
      <reaction id="R124" reversible="false">
        <listOfReactants>
          <speciesReference species="S18"/>
          <speciesReference species="S55"/>
        </listOfReactants>
        <listOfProducts>
          <speciesReference species="S48"/>
          <speciesReference species="S55"/>
        </listOfProducts>
        <kineticLaw>
          <math xmlns="http://www.w3.org/1998/Math/MathML">
            <apply>
              <times/>
              <ci> RF1 </ci>
              <ci> S18 </ci>
              <ci> S55 </ci>
            </apply>
          </math>
        </kineticLaw>
      </reaction>
      <reaction id="R125" reversible="false">
        <listOfReactants>
          <speciesReference species="S18"/>
          <speciesReference species="S56"/>
        </listOfReactants>
        <listOfProducts>
          <speciesReference species="S48"/>
          <speciesReference species="S56"/>
        </listOfProducts>
        <kineticLaw>
          <math xmlns="http://www.w3.org/1998/Math/MathML">
            <apply>
              <times/>
              <ci> RF1 </ci>
              <ci> S18 </ci>
              <ci> S56 </ci>
            </apply>
          </math>
        </kineticLaw>
      </reaction>
      <reaction id="R126" reversible="false">
        <listOfReactants>
          <speciesReference species="S18"/>
          <speciesReference species="S57"/>
        </listOfReactants>
        <listOfProducts>
          <speciesReference species="S48"/>
          <speciesReference species="S57"/>
        </listOfProducts>
        <kineticLaw>
          <math xmlns="http://www.w3.org/1998/Math/MathML">
            <apply>
              <times/>
              <ci> RF1 </ci>
              <ci> S18 </ci>
              <ci> S57 </ci>
            </apply>
          </math>
        </kineticLaw>
      </reaction>
      <reaction id="R127" reversible="false">
        <listOfReactants>
          <speciesReference species="S58"/>
        </listOfReactants>
        <listOfProducts>
          <speciesReference species="S1"/>
        </listOfProducts>
        <kineticLaw>
          <math xmlns="http://www.w3.org/1998/Math/MathML">
            <apply>
              <times/>
              <ci> kdeg_ip3 </ci>
              <ci> S58 </ci>
            </apply>
          </math>
        </kineticLaw>
      </reaction>
      <reaction id="R128" reversible="false">
        <listOfReactants>
          <speciesReference species="S59"/>
        </listOfReactants>
        <listOfProducts>
          <speciesReference species="S14"/>
          <speciesReference species="S51"/>
        </listOfProducts>
        <kineticLaw>
          <math xmlns="http://www.w3.org/1998/Math/MathML">
            <apply>
              <times/>
              <ci> koff1 </ci>
              <ci> S59 </ci>
            </apply>
          </math>
        </kineticLaw>
      </reaction>
      <reaction id="R129" reversible="false">
        <listOfReactants>
          <speciesReference species="S59"/>
        </listOfReactants>
        <listOfProducts>
          <speciesReference species="S69"/>
        </listOfProducts>
        <kineticLaw>
          <math xmlns="http://www.w3.org/1998/Math/MathML">
            <apply>
              <times/>
              <ci> kon2 </ci>
              <ci> S59 </ci>
            </apply>
          </math>
        </kineticLaw>
      </reaction>
      <reaction id="R130" reversible="false">
        <listOfReactants>
          <speciesReference species="S51"/>
          <speciesReference species="S60"/>
        </listOfReactants>
        <listOfProducts>
          <speciesReference species="S70"/>
        </listOfProducts>
        <kineticLaw>
          <math xmlns="http://www.w3.org/1998/Math/MathML">
            <apply>
              <times/>
              <ci> koff4 </ci>
              <ci> S51 </ci>
              <ci> S60 </ci>
            </apply>
          </math>
        </kineticLaw>
      </reaction>
      <reaction id="R131" reversible="false">
        <listOfReactants>
          <speciesReference species="S60"/>
        </listOfReactants>
        <listOfProducts>
          <speciesReference species="S33"/>
          <speciesReference species="S51"/>
        </listOfProducts>
        <kineticLaw>
          <math xmlns="http://www.w3.org/1998/Math/MathML">
            <apply>
              <times/>
              <ci> koff5 </ci>
              <ci> S60 </ci>
            </apply>
          </math>
        </kineticLaw>
      </reaction>
      <reaction id="R132" reversible="false">
        <listOfReactants>
          <speciesReference species="S61"/>
        </listOfReactants>
        <listOfProducts>
          <speciesReference species="S7"/>
          <speciesReference species="S53"/>
        </listOfProducts>
        <kineticLaw>
          <math xmlns="http://www.w3.org/1998/Math/MathML">
            <apply>
              <times/>
              <ci> koffSrc_pR2 </ci>
              <ci> S61 </ci>
            </apply>
          </math>
        </kineticLaw>
      </reaction>
      <reaction id="R133" reversible="false">
        <listOfReactants>
          <speciesReference species="S62"/>
        </listOfReactants>
        <listOfProducts>
          <speciesReference species="S28"/>
          <speciesReference species="S53"/>
        </listOfProducts>
        <kineticLaw>
          <math xmlns="http://www.w3.org/1998/Math/MathML">
            <apply>
              <times/>
              <ci> koffSrc_pR2 </ci>
              <ci> S62 </ci>
            </apply>
          </math>
        </kineticLaw>
      </reaction>
      <reaction id="R134" reversible="false">
        <listOfReactants>
          <speciesReference species="S63"/>
        </listOfReactants>
        <listOfProducts>
          <speciesReference species="S29"/>
          <speciesReference species="S53"/>
        </listOfProducts>
        <kineticLaw>
          <math xmlns="http://www.w3.org/1998/Math/MathML">
            <apply>
              <times/>
              <ci> koffSrc_pR2 </ci>
              <ci> S63 </ci>
            </apply>
          </math>
        </kineticLaw>
      </reaction>
      <reaction id="R135" reversible="false">
        <listOfReactants>
          <speciesReference species="S64"/>
        </listOfReactants>
        <listOfProducts>
          <speciesReference species="S39"/>
          <speciesReference species="S53"/>
        </listOfProducts>
        <kineticLaw>
          <math xmlns="http://www.w3.org/1998/Math/MathML">
            <apply>
              <times/>
              <ci> koffSrc_pR2 </ci>
              <ci> S64 </ci>
            </apply>
          </math>
        </kineticLaw>
      </reaction>
      <reaction id="R136" reversible="false">
        <listOfReactants>
          <speciesReference species="S61"/>
        </listOfReactants>
        <listOfProducts>
          <speciesReference species="S53"/>
          <speciesReference species="S65"/>
        </listOfProducts>
        <kineticLaw>
          <math xmlns="http://www.w3.org/1998/Math/MathML">
            <apply>
              <times/>
              <ci> kp_Src </ci>
              <ci> S61 </ci>
            </apply>
          </math>
        </kineticLaw>
      </reaction>
      <reaction id="R137" reversible="false">
        <listOfReactants>
          <speciesReference species="S62"/>
        </listOfReactants>
        <listOfProducts>
          <speciesReference species="S53"/>
          <speciesReference species="S66"/>
        </listOfProducts>
        <kineticLaw>
          <math xmlns="http://www.w3.org/1998/Math/MathML">
            <apply>
              <times/>
              <ci> kp_Src </ci>
              <ci> S62 </ci>
            </apply>
          </math>
        </kineticLaw>
      </reaction>
      <reaction id="R138" reversible="false">
        <listOfReactants>
          <speciesReference species="S63"/>
        </listOfReactants>
        <listOfProducts>
          <speciesReference species="S53"/>
          <speciesReference species="S67"/>
        </listOfProducts>
        <kineticLaw>
          <math xmlns="http://www.w3.org/1998/Math/MathML">
            <apply>
              <times/>
              <ci> kp_Src </ci>
              <ci> S63 </ci>
            </apply>
          </math>
        </kineticLaw>
      </reaction>
      <reaction id="R139" reversible="false">
        <listOfReactants>
          <speciesReference species="S64"/>
        </listOfReactants>
        <listOfProducts>
          <speciesReference species="S53"/>
          <speciesReference species="S68"/>
        </listOfProducts>
        <kineticLaw>
          <math xmlns="http://www.w3.org/1998/Math/MathML">
            <apply>
              <times/>
              <ci> kp_Src </ci>
              <ci> S64 </ci>
            </apply>
          </math>
        </kineticLaw>
      </reaction>
      <reaction id="R140" reversible="false">
        <listOfReactants>
          <speciesReference species="S65"/>
        </listOfReactants>
        <listOfProducts>
          <speciesReference species="S7"/>
        </listOfProducts>
        <kineticLaw>
          <math xmlns="http://www.w3.org/1998/Math/MathML">
            <apply>
              <times/>
              <ci> kdp_Src </ci>
              <ci> S65 </ci>
            </apply>
          </math>
        </kineticLaw>
      </reaction>
      <reaction id="R141" reversible="false">
        <listOfReactants>
          <speciesReference species="S66"/>
        </listOfReactants>
        <listOfProducts>
          <speciesReference species="S28"/>
        </listOfProducts>
        <kineticLaw>
          <math xmlns="http://www.w3.org/1998/Math/MathML">
            <apply>
              <times/>
              <ci> kdp_Src </ci>
              <ci> S66 </ci>
            </apply>
          </math>
        </kineticLaw>
      </reaction>
      <reaction id="R142" reversible="false">
        <listOfReactants>
          <speciesReference species="S67"/>
        </listOfReactants>
        <listOfProducts>
          <speciesReference species="S29"/>
        </listOfProducts>
        <kineticLaw>
          <math xmlns="http://www.w3.org/1998/Math/MathML">
            <apply>
              <times/>
              <ci> kdp_Src </ci>
              <ci> S67 </ci>
            </apply>
          </math>
        </kineticLaw>
      </reaction>
      <reaction id="R143" reversible="false">
        <listOfReactants>
          <speciesReference species="S68"/>
        </listOfReactants>
        <listOfProducts>
          <speciesReference species="S39"/>
        </listOfProducts>
        <kineticLaw>
          <math xmlns="http://www.w3.org/1998/Math/MathML">
            <apply>
              <times/>
              <ci> kdp_Src </ci>
              <ci> S68 </ci>
            </apply>
          </math>
        </kineticLaw>
      </reaction>
      <reaction id="R144" reversible="false">
        <listOfReactants>
          <speciesReference species="S8"/>
          <speciesReference species="S65"/>
        </listOfReactants>
        <listOfProducts>
          <speciesReference species="S66"/>
        </listOfProducts>
        <kineticLaw>
          <math xmlns="http://www.w3.org/1998/Math/MathML">
            <apply>
              <times/>
              <ci> konSrc_Hsp90 </ci>
              <ci> S8 </ci>
              <ci> S65 </ci>
            </apply>
          </math>
        </kineticLaw>
      </reaction>
      <reaction id="R145" reversible="false">
        <listOfReactants>
          <speciesReference species="S8"/>
          <speciesReference species="S67"/>
        </listOfReactants>
        <listOfProducts>
          <speciesReference species="S68"/>
        </listOfProducts>
        <kineticLaw>
          <math xmlns="http://www.w3.org/1998/Math/MathML">
            <apply>
              <times/>
              <ci> konSrc_Hsp90 </ci>
              <ci> S8 </ci>
              <ci> S67 </ci>
            </apply>
          </math>
        </kineticLaw>
      </reaction>
      <reaction id="R146" reversible="false">
        <listOfReactants>
          <speciesReference species="S66"/>
        </listOfReactants>
        <listOfProducts>
          <speciesReference species="S8"/>
          <speciesReference species="S65"/>
        </listOfProducts>
        <kineticLaw>
          <math xmlns="http://www.w3.org/1998/Math/MathML">
            <apply>
              <times/>
              <ci> koffSrc_Hsp90 </ci>
              <ci> S66 </ci>
            </apply>
          </math>
        </kineticLaw>
      </reaction>
      <reaction id="R147" reversible="false">
        <listOfReactants>
          <speciesReference species="S68"/>
        </listOfReactants>
        <listOfProducts>
          <speciesReference species="S8"/>
          <speciesReference species="S67"/>
        </listOfProducts>
        <kineticLaw>
          <math xmlns="http://www.w3.org/1998/Math/MathML">
            <apply>
              <times/>
              <ci> koffSrc_Hsp90 </ci>
              <ci> S68 </ci>
            </apply>
          </math>
        </kineticLaw>
      </reaction>
      <reaction id="R148" reversible="false">
        <listOfReactants>
          <speciesReference species="S66"/>
        </listOfReactants>
        <listOfProducts>
          <speciesReference species="S65"/>
          <speciesReference species="S71"/>
        </listOfProducts>
        <kineticLaw>
          <math xmlns="http://www.w3.org/1998/Math/MathML">
            <apply>
              <times/>
              <ci> kp_Hsp90 </ci>
              <ci> S66 </ci>
            </apply>
          </math>
        </kineticLaw>
      </reaction>
      <reaction id="R149" reversible="false">
        <listOfReactants>
          <speciesReference species="S68"/>
        </listOfReactants>
        <listOfProducts>
          <speciesReference species="S67"/>
          <speciesReference species="S71"/>
        </listOfProducts>
        <kineticLaw>
          <math xmlns="http://www.w3.org/1998/Math/MathML">
            <apply>
              <times/>
              <ci> kp_Hsp90 </ci>
              <ci> S68 </ci>
            </apply>
          </math>
        </kineticLaw>
      </reaction>
      <reaction id="R150" reversible="false">
        <listOfReactants>
          <speciesReference species="S9"/>
          <speciesReference species="S65"/>
        </listOfReactants>
        <listOfProducts>
          <speciesReference species="S67"/>
        </listOfProducts>
        <kineticLaw>
          <math xmlns="http://www.w3.org/1998/Math/MathML">
            <apply>
              <times/>
              <ci> konSrc_Akt </ci>
              <ci> S9 </ci>
              <ci> S65 </ci>
            </apply>
          </math>
        </kineticLaw>
      </reaction>
      <reaction id="R151" reversible="false">
        <listOfReactants>
          <speciesReference species="S67"/>
        </listOfReactants>
        <listOfProducts>
          <speciesReference species="S9"/>
          <speciesReference species="S65"/>
        </listOfProducts>
        <kineticLaw>
          <math xmlns="http://www.w3.org/1998/Math/MathML">
            <apply>
              <times/>
              <ci> koffSrc_Akt </ci>
              <ci> S67 </ci>
            </apply>
          </math>
        </kineticLaw>
      </reaction>
      <reaction id="R152" reversible="false">
        <listOfReactants>
          <speciesReference species="S67"/>
        </listOfReactants>
        <listOfProducts>
          <speciesReference species="S65"/>
          <speciesReference species="S72"/>
        </listOfProducts>
        <kineticLaw>
          <math xmlns="http://www.w3.org/1998/Math/MathML">
            <apply>
              <times/>
              <ci> kp_Akt </ci>
              <ci> S67 </ci>
            </apply>
          </math>
        </kineticLaw>
      </reaction>
      <reaction id="R153" reversible="false">
        <listOfReactants>
          <speciesReference species="S18"/>
          <speciesReference species="S61"/>
        </listOfReactants>
        <listOfProducts>
          <speciesReference species="S48"/>
          <speciesReference species="S61"/>
        </listOfProducts>
        <kineticLaw>
          <math xmlns="http://www.w3.org/1998/Math/MathML">
            <apply>
              <times/>
              <ci> RF1 </ci>
              <ci> S18 </ci>
              <ci> S61 </ci>
            </apply>
          </math>
        </kineticLaw>
      </reaction>
      <reaction id="R154" reversible="false">
        <listOfReactants>
          <speciesReference species="S18"/>
          <speciesReference species="S62"/>
        </listOfReactants>
        <listOfProducts>
          <speciesReference species="S48"/>
          <speciesReference species="S62"/>
        </listOfProducts>
        <kineticLaw>
          <math xmlns="http://www.w3.org/1998/Math/MathML">
            <apply>
              <times/>
              <ci> RF1 </ci>
              <ci> S18 </ci>
              <ci> S62 </ci>
            </apply>
          </math>
        </kineticLaw>
      </reaction>
      <reaction id="R155" reversible="false">
        <listOfReactants>
          <speciesReference species="S18"/>
          <speciesReference species="S63"/>
        </listOfReactants>
        <listOfProducts>
          <speciesReference species="S48"/>
          <speciesReference species="S63"/>
        </listOfProducts>
        <kineticLaw>
          <math xmlns="http://www.w3.org/1998/Math/MathML">
            <apply>
              <times/>
              <ci> RF1 </ci>
              <ci> S18 </ci>
              <ci> S63 </ci>
            </apply>
          </math>
        </kineticLaw>
      </reaction>
      <reaction id="R156" reversible="false">
        <listOfReactants>
          <speciesReference species="S18"/>
          <speciesReference species="S64"/>
        </listOfReactants>
        <listOfProducts>
          <speciesReference species="S48"/>
          <speciesReference species="S64"/>
        </listOfProducts>
        <kineticLaw>
          <math xmlns="http://www.w3.org/1998/Math/MathML">
            <apply>
              <times/>
              <ci> RF1 </ci>
              <ci> S18 </ci>
              <ci> S64 </ci>
            </apply>
          </math>
        </kineticLaw>
      </reaction>
      <reaction id="R157" reversible="false">
        <listOfReactants>
          <speciesReference species="S69"/>
        </listOfReactants>
        <listOfProducts>
          <speciesReference species="S59"/>
        </listOfProducts>
        <kineticLaw>
          <math xmlns="http://www.w3.org/1998/Math/MathML">
            <apply>
              <times/>
              <ci> koff2 </ci>
              <ci> S69 </ci>
            </apply>
          </math>
        </kineticLaw>
      </reaction>
      <reaction id="R158" reversible="false">
        <listOfReactants>
          <speciesReference species="S51"/>
          <speciesReference species="S69"/>
        </listOfReactants>
        <listOfProducts>
          <speciesReference species="S70"/>
        </listOfProducts>
        <kineticLaw>
          <math xmlns="http://www.w3.org/1998/Math/MathML">
            <apply>
              <times/>
              <ci> kon3 </ci>
              <ci> S51 </ci>
              <ci> S69 </ci>
            </apply>
          </math>
        </kineticLaw>
      </reaction>
      <reaction id="R159" reversible="false">
        <listOfReactants>
          <speciesReference species="S70"/>
        </listOfReactants>
        <listOfProducts>
          <speciesReference species="S51"/>
          <speciesReference species="S69"/>
        </listOfProducts>
        <kineticLaw>
          <math xmlns="http://www.w3.org/1998/Math/MathML">
            <apply>
              <times/>
              <ci> koff3 </ci>
              <ci> S70 </ci>
            </apply>
          </math>
        </kineticLaw>
      </reaction>
      <reaction id="R160" reversible="false">
        <listOfReactants>
          <speciesReference species="S70"/>
        </listOfReactants>
        <listOfProducts>
          <speciesReference species="S51"/>
          <speciesReference species="S60"/>
        </listOfProducts>
        <kineticLaw>
          <math xmlns="http://www.w3.org/1998/Math/MathML">
            <apply>
              <times/>
              <ci> kon4 </ci>
              <ci> S70 </ci>
            </apply>
          </math>
        </kineticLaw>
      </reaction>
      <reaction id="R161" reversible="false">
        <listOfReactants>
          <speciesReference species="S15"/>
          <speciesReference species="S69"/>
        </listOfReactants>
        <listOfProducts>
          <speciesReference species="S69"/>
          <speciesReference species="S73"/>
        </listOfProducts>
        <kineticLaw>
          <math xmlns="http://www.w3.org/1998/Math/MathML">
            <apply>
              <times/>
              <ci> kcat_sGC </ci>
              <ci> S15 </ci>
              <ci> S69 </ci>
            </apply>
          </math>
        </kineticLaw>
      </reaction>
      <reaction id="R162" reversible="false">
        <listOfReactants>
          <speciesReference species="S71"/>
        </listOfReactants>
        <listOfProducts>
          <speciesReference species="S8"/>
        </listOfProducts>
        <kineticLaw>
          <math xmlns="http://www.w3.org/1998/Math/MathML">
            <apply>
              <times/>
              <ci> kdp_Hsp90 </ci>
              <ci> S71 </ci>
            </apply>
          </math>
        </kineticLaw>
      </reaction>
      <reaction id="R163" reversible="false">
        <listOfReactants>
          <speciesReference species="S72"/>
        </listOfReactants>
        <listOfProducts>
          <speciesReference species="S9"/>
        </listOfProducts>
        <kineticLaw>
          <math xmlns="http://www.w3.org/1998/Math/MathML">
            <apply>
              <times/>
              <ci> kdp_Akt </ci>
              <ci> S72 </ci>
            </apply>
          </math>
        </kineticLaw>
      </reaction>
      <reaction id="R164" reversible="false">
        <listOfReactants>
          <speciesReference species="S10"/>
          <speciesReference species="S71"/>
        </listOfReactants>
        <listOfProducts>
          <speciesReference species="S74"/>
        </listOfProducts>
        <kineticLaw>
          <math xmlns="http://www.w3.org/1998/Math/MathML">
            <apply>
              <times/>
              <ci> konHsp90_eNOS </ci>
              <ci> S10 </ci>
              <ci> S71 </ci>
            </apply>
          </math>
        </kineticLaw>
      </reaction>
      <reaction id="R165" reversible="false">
        <listOfReactants>
          <speciesReference species="S32"/>
          <speciesReference species="S71"/>
        </listOfReactants>
        <listOfProducts>
          <speciesReference species="S75"/>
        </listOfProducts>
        <kineticLaw>
          <math xmlns="http://www.w3.org/1998/Math/MathML">
            <apply>
              <times/>
              <ci> konHsp90_eNOS </ci>
              <ci> S32 </ci>
              <ci> S71 </ci>
            </apply>
          </math>
        </kineticLaw>
      </reaction>
      <reaction id="R166" reversible="false">
        <listOfReactants>
          <speciesReference species="S41"/>
          <speciesReference species="S71"/>
        </listOfReactants>
        <listOfProducts>
          <speciesReference species="S76"/>
        </listOfProducts>
        <kineticLaw>
          <math xmlns="http://www.w3.org/1998/Math/MathML">
            <apply>
              <times/>
              <ci> konHsp90_CaMeNOS </ci>
              <ci> S41 </ci>
              <ci> S71 </ci>
            </apply>
          </math>
        </kineticLaw>
      </reaction>
      <reaction id="R167" reversible="false">
        <listOfReactants>
          <speciesReference species="S42"/>
          <speciesReference species="S71"/>
        </listOfReactants>
        <listOfProducts>
          <speciesReference species="S77"/>
        </listOfProducts>
        <kineticLaw>
          <math xmlns="http://www.w3.org/1998/Math/MathML">
            <apply>
              <times/>
              <ci> konHsp90_CaMeNOS </ci>
              <ci> S42 </ci>
              <ci> S71 </ci>
            </apply>
          </math>
        </kineticLaw>
      </reaction>
      <reaction id="R168" reversible="false">
        <listOfReactants>
          <speciesReference species="S43"/>
          <speciesReference species="S71"/>
        </listOfReactants>
        <listOfProducts>
          <speciesReference species="S78"/>
        </listOfProducts>
        <kineticLaw>
          <math xmlns="http://www.w3.org/1998/Math/MathML">
            <apply>
              <times/>
              <ci> konHsp90_CaMeNOS </ci>
              <ci> S43 </ci>
              <ci> S71 </ci>
            </apply>
          </math>
        </kineticLaw>
      </reaction>
      <reaction id="R169" reversible="false">
        <listOfReactants>
          <speciesReference species="S44"/>
          <speciesReference species="S71"/>
        </listOfReactants>
        <listOfProducts>
          <speciesReference species="S79"/>
        </listOfProducts>
        <kineticLaw>
          <math xmlns="http://www.w3.org/1998/Math/MathML">
            <apply>
              <times/>
              <ci> konHsp90_CaMeNOS </ci>
              <ci> S44 </ci>
              <ci> S71 </ci>
            </apply>
          </math>
        </kineticLaw>
      </reaction>
      <reaction id="R170" reversible="false">
        <listOfReactants>
          <speciesReference species="S49"/>
          <speciesReference species="S71"/>
        </listOfReactants>
        <listOfProducts>
          <speciesReference species="S80"/>
        </listOfProducts>
        <kineticLaw>
          <math xmlns="http://www.w3.org/1998/Math/MathML">
            <apply>
              <times/>
              <ci> konHsp90_CaMeNOS </ci>
              <ci> S49 </ci>
              <ci> S71 </ci>
            </apply>
          </math>
        </kineticLaw>
      </reaction>
      <reaction id="R171" reversible="false">
        <listOfReactants>
          <speciesReference species="S50"/>
          <speciesReference species="S71"/>
        </listOfReactants>
        <listOfProducts>
          <speciesReference species="S81"/>
        </listOfProducts>
        <kineticLaw>
          <math xmlns="http://www.w3.org/1998/Math/MathML">
            <apply>
              <times/>
              <ci> konHsp90_CaMeNOS </ci>
              <ci> S50 </ci>
              <ci> S71 </ci>
            </apply>
          </math>
        </kineticLaw>
      </reaction>
      <reaction id="R172" reversible="false">
        <listOfReactants>
          <speciesReference species="S10"/>
          <speciesReference species="S72"/>
        </listOfReactants>
        <listOfProducts>
          <speciesReference species="S82"/>
        </listOfProducts>
        <kineticLaw>
          <math xmlns="http://www.w3.org/1998/Math/MathML">
            <apply>
              <times/>
              <ci> konAkt_eNOS </ci>
              <ci> S10 </ci>
              <ci> S72 </ci>
            </apply>
          </math>
        </kineticLaw>
      </reaction>
      <reaction id="R173" reversible="false">
        <listOfReactants>
          <speciesReference species="S32"/>
          <speciesReference species="S72"/>
        </listOfReactants>
        <listOfProducts>
          <speciesReference species="S83"/>
        </listOfProducts>
        <kineticLaw>
          <math xmlns="http://www.w3.org/1998/Math/MathML">
            <apply>
              <times/>
              <ci> konAkt_eNOS </ci>
              <ci> S32 </ci>
              <ci> S72 </ci>
            </apply>
          </math>
        </kineticLaw>
      </reaction>
      <reaction id="R174" reversible="false">
        <listOfReactants>
          <speciesReference species="S41"/>
          <speciesReference species="S72"/>
        </listOfReactants>
        <listOfProducts>
          <speciesReference species="S84"/>
        </listOfProducts>
        <kineticLaw>
          <math xmlns="http://www.w3.org/1998/Math/MathML">
            <apply>
              <times/>
              <ci> konAkt_eNOS </ci>
              <ci> S41 </ci>
              <ci> S72 </ci>
            </apply>
          </math>
        </kineticLaw>
      </reaction>
      <reaction id="R175" reversible="false">
        <listOfReactants>
          <speciesReference species="S42"/>
          <speciesReference species="S72"/>
        </listOfReactants>
        <listOfProducts>
          <speciesReference species="S85"/>
        </listOfProducts>
        <kineticLaw>
          <math xmlns="http://www.w3.org/1998/Math/MathML">
            <apply>
              <times/>
              <ci> konAkt_eNOS </ci>
              <ci> S42 </ci>
              <ci> S72 </ci>
            </apply>
          </math>
        </kineticLaw>
      </reaction>
      <reaction id="R176" reversible="false">
        <listOfReactants>
          <speciesReference species="S43"/>
          <speciesReference species="S72"/>
        </listOfReactants>
        <listOfProducts>
          <speciesReference species="S86"/>
        </listOfProducts>
        <kineticLaw>
          <math xmlns="http://www.w3.org/1998/Math/MathML">
            <apply>
              <times/>
              <ci> konAkt_eNOS </ci>
              <ci> S43 </ci>
              <ci> S72 </ci>
            </apply>
          </math>
        </kineticLaw>
      </reaction>
      <reaction id="R177" reversible="false">
        <listOfReactants>
          <speciesReference species="S44"/>
          <speciesReference species="S72"/>
        </listOfReactants>
        <listOfProducts>
          <speciesReference species="S87"/>
        </listOfProducts>
        <kineticLaw>
          <math xmlns="http://www.w3.org/1998/Math/MathML">
            <apply>
              <times/>
              <ci> konAkt_eNOS </ci>
              <ci> S44 </ci>
              <ci> S72 </ci>
            </apply>
          </math>
        </kineticLaw>
      </reaction>
      <reaction id="R178" reversible="false">
        <listOfReactants>
          <speciesReference species="S49"/>
          <speciesReference species="S72"/>
        </listOfReactants>
        <listOfProducts>
          <speciesReference species="S88"/>
        </listOfProducts>
        <kineticLaw>
          <math xmlns="http://www.w3.org/1998/Math/MathML">
            <apply>
              <times/>
              <ci> konAkt_eNOS </ci>
              <ci> S49 </ci>
              <ci> S72 </ci>
            </apply>
          </math>
        </kineticLaw>
      </reaction>
      <reaction id="R179" reversible="false">
        <listOfReactants>
          <speciesReference species="S50"/>
          <speciesReference species="S72"/>
        </listOfReactants>
        <listOfProducts>
          <speciesReference species="S89"/>
        </listOfProducts>
        <kineticLaw>
          <math xmlns="http://www.w3.org/1998/Math/MathML">
            <apply>
              <times/>
              <ci> konAkt_eNOS </ci>
              <ci> S50 </ci>
              <ci> S72 </ci>
            </apply>
          </math>
        </kineticLaw>
      </reaction>
      <reaction id="R180" reversible="false">
        <listOfReactants>
          <speciesReference species="S71"/>
          <speciesReference species="S72"/>
        </listOfReactants>
        <listOfProducts>
          <speciesReference species="S90"/>
        </listOfProducts>
        <kineticLaw>
          <math xmlns="http://www.w3.org/1998/Math/MathML">
            <apply>
              <times/>
              <ci> konpAkt_pHsp90 </ci>
              <ci> S71 </ci>
              <ci> S72 </ci>
            </apply>
          </math>
        </kineticLaw>
      </reaction>
      <reaction id="R181" reversible="false">
        <listOfReactants>
          <speciesReference species="S21"/>
          <speciesReference species="S73"/>
        </listOfReactants>
        <listOfProducts>
          <speciesReference species="S91"/>
        </listOfProducts>
        <kineticLaw>
          <math xmlns="http://www.w3.org/1998/Math/MathML">
            <apply>
              <times/>
              <ci> kp1 </ci>
              <ci> S21 </ci>
              <ci> S73 </ci>
            </apply>
          </math>
        </kineticLaw>
      </reaction>
      <reaction id="R182" reversible="false">
        <listOfReactants>
          <speciesReference species="S73"/>
        </listOfReactants>
        <listOfProducts>
          <speciesReference species="S92"/>
        </listOfProducts>
        <kineticLaw>
          <math xmlns="http://www.w3.org/1998/Math/MathML">
            <apply>
              <times/>
              <ci> RprodGMP </ci>
              <ci> S73 </ci>
            </apply>
          </math>
        </kineticLaw>
      </reaction>
      <reaction id="R183" reversible="false">
        <listOfReactants>
          <speciesReference species="S90"/>
        </listOfReactants>
        <listOfProducts>
          <speciesReference species="S93"/>
        </listOfProducts>
        <kineticLaw>
          <math xmlns="http://www.w3.org/1998/Math/MathML">
            <apply>
              <times/>
              <ci> kdp_Hsp90 </ci>
              <ci> S90 </ci>
            </apply>
          </math>
        </kineticLaw>
      </reaction>
      <reaction id="R184" reversible="false">
        <listOfReactants>
          <speciesReference species="S90"/>
        </listOfReactants>
        <listOfProducts>
          <speciesReference species="S94"/>
        </listOfProducts>
        <kineticLaw>
          <math xmlns="http://www.w3.org/1998/Math/MathML">
            <apply>
              <times/>
              <ci> kdp_Akt </ci>
              <ci> S90 </ci>
            </apply>
          </math>
        </kineticLaw>
      </reaction>
      <reaction id="R185" reversible="false">
        <listOfReactants>
          <speciesReference species="S11"/>
          <speciesReference species="S11"/>
          <speciesReference species="S78"/>
        </listOfReactants>
        <listOfProducts>
          <speciesReference species="S80"/>
        </listOfProducts>
        <kineticLaw>
          <math xmlns="http://www.w3.org/1998/Math/MathML">
            <apply>
              <times/>
              <ci> konCa2C </ci>
              <ci> S11 </ci>
              <ci> S11 </ci>
              <ci> S78 </ci>
            </apply>
          </math>
        </kineticLaw>
      </reaction>
      <reaction id="R186" reversible="false">
        <listOfReactants>
          <speciesReference species="S11"/>
          <speciesReference species="S11"/>
          <speciesReference species="S79"/>
        </listOfReactants>
        <listOfProducts>
          <speciesReference species="S81"/>
        </listOfProducts>
        <kineticLaw>
          <math xmlns="http://www.w3.org/1998/Math/MathML">
            <apply>
              <times/>
              <ci> konCa2C </ci>
              <ci> S11 </ci>
              <ci> S11 </ci>
              <ci> S79 </ci>
            </apply>
          </math>
        </kineticLaw>
      </reaction>
      <reaction id="R187" reversible="false">
        <listOfReactants>
          <speciesReference species="S11"/>
          <speciesReference species="S11"/>
          <speciesReference species="S86"/>
        </listOfReactants>
        <listOfProducts>
          <speciesReference species="S88"/>
        </listOfProducts>
        <kineticLaw>
          <math xmlns="http://www.w3.org/1998/Math/MathML">
            <apply>
              <times/>
              <ci> konCa2C </ci>
              <ci> S11 </ci>
              <ci> S11 </ci>
              <ci> S86 </ci>
            </apply>
          </math>
        </kineticLaw>
      </reaction>
      <reaction id="R188" reversible="false">
        <listOfReactants>
          <speciesReference species="S11"/>
          <speciesReference species="S11"/>
          <speciesReference species="S87"/>
        </listOfReactants>
        <listOfProducts>
          <speciesReference species="S89"/>
        </listOfProducts>
        <kineticLaw>
          <math xmlns="http://www.w3.org/1998/Math/MathML">
            <apply>
              <times/>
              <ci> konCa2C </ci>
              <ci> S11 </ci>
              <ci> S11 </ci>
              <ci> S87 </ci>
            </apply>
          </math>
        </kineticLaw>
      </reaction>
      <reaction id="R189" reversible="false">
        <listOfReactants>
          <speciesReference species="S80"/>
        </listOfReactants>
        <listOfProducts>
          <speciesReference species="S11"/>
          <speciesReference species="S11"/>
          <speciesReference species="S78"/>
        </listOfProducts>
        <kineticLaw>
          <math xmlns="http://www.w3.org/1998/Math/MathML">
            <apply>
              <times/>
              <ci> koffCa2C </ci>
              <ci> S80 </ci>
            </apply>
          </math>
        </kineticLaw>
      </reaction>
      <reaction id="R190" reversible="false">
        <listOfReactants>
          <speciesReference species="S81"/>
        </listOfReactants>
        <listOfProducts>
          <speciesReference species="S11"/>
          <speciesReference species="S11"/>
          <speciesReference species="S79"/>
        </listOfProducts>
        <kineticLaw>
          <math xmlns="http://www.w3.org/1998/Math/MathML">
            <apply>
              <times/>
              <ci> koffCa2C </ci>
              <ci> S81 </ci>
            </apply>
          </math>
        </kineticLaw>
      </reaction>
      <reaction id="R191" reversible="false">
        <listOfReactants>
          <speciesReference species="S88"/>
        </listOfReactants>
        <listOfProducts>
          <speciesReference species="S11"/>
          <speciesReference species="S11"/>
          <speciesReference species="S86"/>
        </listOfProducts>
        <kineticLaw>
          <math xmlns="http://www.w3.org/1998/Math/MathML">
            <apply>
              <times/>
              <ci> koffCa2C </ci>
              <ci> S88 </ci>
            </apply>
          </math>
        </kineticLaw>
      </reaction>
      <reaction id="R192" reversible="false">
        <listOfReactants>
          <speciesReference species="S89"/>
        </listOfReactants>
        <listOfProducts>
          <speciesReference species="S11"/>
          <speciesReference species="S11"/>
          <speciesReference species="S87"/>
        </listOfProducts>
        <kineticLaw>
          <math xmlns="http://www.w3.org/1998/Math/MathML">
            <apply>
              <times/>
              <ci> koffCa2C </ci>
              <ci> S89 </ci>
            </apply>
          </math>
        </kineticLaw>
      </reaction>
      <reaction id="R193" reversible="false">
        <listOfReactants>
          <speciesReference species="S11"/>
          <speciesReference species="S11"/>
          <speciesReference species="S76"/>
        </listOfReactants>
        <listOfProducts>
          <speciesReference species="S80"/>
        </listOfProducts>
        <kineticLaw>
          <math xmlns="http://www.w3.org/1998/Math/MathML">
            <apply>
              <times/>
              <ci> konCa2N </ci>
              <ci> S11 </ci>
              <ci> S11 </ci>
              <ci> S76 </ci>
            </apply>
          </math>
        </kineticLaw>
      </reaction>
      <reaction id="R194" reversible="false">
        <listOfReactants>
          <speciesReference species="S11"/>
          <speciesReference species="S11"/>
          <speciesReference species="S77"/>
        </listOfReactants>
        <listOfProducts>
          <speciesReference species="S81"/>
        </listOfProducts>
        <kineticLaw>
          <math xmlns="http://www.w3.org/1998/Math/MathML">
            <apply>
              <times/>
              <ci> konCa2N </ci>
              <ci> S11 </ci>
              <ci> S11 </ci>
              <ci> S77 </ci>
            </apply>
          </math>
        </kineticLaw>
      </reaction>
      <reaction id="R195" reversible="false">
        <listOfReactants>
          <speciesReference species="S11"/>
          <speciesReference species="S11"/>
          <speciesReference species="S84"/>
        </listOfReactants>
        <listOfProducts>
          <speciesReference species="S88"/>
        </listOfProducts>
        <kineticLaw>
          <math xmlns="http://www.w3.org/1998/Math/MathML">
            <apply>
              <times/>
              <ci> konCa2N </ci>
              <ci> S11 </ci>
              <ci> S11 </ci>
              <ci> S84 </ci>
            </apply>
          </math>
        </kineticLaw>
      </reaction>
      <reaction id="R196" reversible="false">
        <listOfReactants>
          <speciesReference species="S11"/>
          <speciesReference species="S11"/>
          <speciesReference species="S85"/>
        </listOfReactants>
        <listOfProducts>
          <speciesReference species="S89"/>
        </listOfProducts>
        <kineticLaw>
          <math xmlns="http://www.w3.org/1998/Math/MathML">
            <apply>
              <times/>
              <ci> konCa2N </ci>
              <ci> S11 </ci>
              <ci> S11 </ci>
              <ci> S85 </ci>
            </apply>
          </math>
        </kineticLaw>
      </reaction>
      <reaction id="R197" reversible="false">
        <listOfReactants>
          <speciesReference species="S80"/>
        </listOfReactants>
        <listOfProducts>
          <speciesReference species="S11"/>
          <speciesReference species="S11"/>
          <speciesReference species="S76"/>
        </listOfProducts>
        <kineticLaw>
          <math xmlns="http://www.w3.org/1998/Math/MathML">
            <apply>
              <times/>
              <ci> koffCa2N </ci>
              <ci> S80 </ci>
            </apply>
          </math>
        </kineticLaw>
      </reaction>
      <reaction id="R198" reversible="false">
        <listOfReactants>
          <speciesReference species="S81"/>
        </listOfReactants>
        <listOfProducts>
          <speciesReference species="S11"/>
          <speciesReference species="S11"/>
          <speciesReference species="S77"/>
        </listOfProducts>
        <kineticLaw>
          <math xmlns="http://www.w3.org/1998/Math/MathML">
            <apply>
              <times/>
              <ci> koffCa2N </ci>
              <ci> S81 </ci>
            </apply>
          </math>
        </kineticLaw>
      </reaction>
      <reaction id="R199" reversible="false">
        <listOfReactants>
          <speciesReference species="S88"/>
        </listOfReactants>
        <listOfProducts>
          <speciesReference species="S11"/>
          <speciesReference species="S11"/>
          <speciesReference species="S84"/>
        </listOfProducts>
        <kineticLaw>
          <math xmlns="http://www.w3.org/1998/Math/MathML">
            <apply>
              <times/>
              <ci> koffCa2N </ci>
              <ci> S88 </ci>
            </apply>
          </math>
        </kineticLaw>
      </reaction>
      <reaction id="R200" reversible="false">
        <listOfReactants>
          <speciesReference species="S89"/>
        </listOfReactants>
        <listOfProducts>
          <speciesReference species="S11"/>
          <speciesReference species="S11"/>
          <speciesReference species="S85"/>
        </listOfProducts>
        <kineticLaw>
          <math xmlns="http://www.w3.org/1998/Math/MathML">
            <apply>
              <times/>
              <ci> koffCa2N </ci>
              <ci> S89 </ci>
            </apply>
          </math>
        </kineticLaw>
      </reaction>
      <reaction id="R201" reversible="false">
        <listOfReactants>
          <speciesReference species="S30"/>
          <speciesReference species="S74"/>
        </listOfReactants>
        <listOfProducts>
          <speciesReference species="S76"/>
        </listOfProducts>
        <kineticLaw>
          <math xmlns="http://www.w3.org/1998/Math/MathML">
            <apply>
              <times/>
              <ci> kon2CeNOS_H </ci>
              <ci> S30 </ci>
              <ci> S74 </ci>
            </apply>
          </math>
        </kineticLaw>
      </reaction>
      <reaction id="R202" reversible="false">
        <listOfReactants>
          <speciesReference species="S30"/>
          <speciesReference species="S75"/>
        </listOfReactants>
        <listOfProducts>
          <speciesReference species="S77"/>
        </listOfProducts>
        <kineticLaw>
          <math xmlns="http://www.w3.org/1998/Math/MathML">
            <apply>
              <times/>
              <ci> kon2CeNOS_H </ci>
              <ci> S30 </ci>
              <ci> S75 </ci>
            </apply>
          </math>
        </kineticLaw>
      </reaction>
      <reaction id="R203" reversible="false">
        <listOfReactants>
          <speciesReference species="S76"/>
        </listOfReactants>
        <listOfProducts>
          <speciesReference species="S30"/>
          <speciesReference species="S74"/>
        </listOfProducts>
        <kineticLaw>
          <math xmlns="http://www.w3.org/1998/Math/MathML">
            <apply>
              <times/>
              <ci> koffCaMeNOS_H </ci>
              <ci> S76 </ci>
            </apply>
          </math>
        </kineticLaw>
      </reaction>
      <reaction id="R204" reversible="false">
        <listOfReactants>
          <speciesReference species="S77"/>
        </listOfReactants>
        <listOfProducts>
          <speciesReference species="S30"/>
          <speciesReference species="S75"/>
        </listOfProducts>
        <kineticLaw>
          <math xmlns="http://www.w3.org/1998/Math/MathML">
            <apply>
              <times/>
              <ci> koffCaMeNOS_H </ci>
              <ci> S77 </ci>
            </apply>
          </math>
        </kineticLaw>
      </reaction>
      <reaction id="R205" reversible="false">
        <listOfReactants>
          <speciesReference species="S31"/>
          <speciesReference species="S74"/>
        </listOfReactants>
        <listOfProducts>
          <speciesReference species="S78"/>
        </listOfProducts>
        <kineticLaw>
          <math xmlns="http://www.w3.org/1998/Math/MathML">
            <apply>
              <times/>
              <ci> kon2NeNOS_H </ci>
              <ci> S31 </ci>
              <ci> S74 </ci>
            </apply>
          </math>
        </kineticLaw>
      </reaction>
      <reaction id="R206" reversible="false">
        <listOfReactants>
          <speciesReference species="S31"/>
          <speciesReference species="S75"/>
        </listOfReactants>
        <listOfProducts>
          <speciesReference species="S79"/>
        </listOfProducts>
        <kineticLaw>
          <math xmlns="http://www.w3.org/1998/Math/MathML">
            <apply>
              <times/>
              <ci> kon2NeNOS_H </ci>
              <ci> S31 </ci>
              <ci> S75 </ci>
            </apply>
          </math>
        </kineticLaw>
      </reaction>
      <reaction id="R207" reversible="false">
        <listOfReactants>
          <speciesReference species="S78"/>
        </listOfReactants>
        <listOfProducts>
          <speciesReference species="S31"/>
          <speciesReference species="S74"/>
        </listOfProducts>
        <kineticLaw>
          <math xmlns="http://www.w3.org/1998/Math/MathML">
            <apply>
              <times/>
              <ci> koffCaMeNOS_H </ci>
              <ci> S78 </ci>
            </apply>
          </math>
        </kineticLaw>
      </reaction>
      <reaction id="R208" reversible="false">
        <listOfReactants>
          <speciesReference species="S79"/>
        </listOfReactants>
        <listOfProducts>
          <speciesReference species="S31"/>
          <speciesReference species="S75"/>
        </listOfProducts>
        <kineticLaw>
          <math xmlns="http://www.w3.org/1998/Math/MathML">
            <apply>
              <times/>
              <ci> koffCaMeNOS_H </ci>
              <ci> S79 </ci>
            </apply>
          </math>
        </kineticLaw>
      </reaction>
      <reaction id="R209" reversible="false">
        <listOfReactants>
          <speciesReference species="S40"/>
          <speciesReference species="S74"/>
        </listOfReactants>
        <listOfProducts>
          <speciesReference species="S80"/>
        </listOfProducts>
        <kineticLaw>
          <math xmlns="http://www.w3.org/1998/Math/MathML">
            <apply>
              <times/>
              <ci> kon4eNOS_H </ci>
              <ci> S40 </ci>
              <ci> S74 </ci>
            </apply>
          </math>
        </kineticLaw>
      </reaction>
      <reaction id="R210" reversible="false">
        <listOfReactants>
          <speciesReference species="S40"/>
          <speciesReference species="S75"/>
        </listOfReactants>
        <listOfProducts>
          <speciesReference species="S81"/>
        </listOfProducts>
        <kineticLaw>
          <math xmlns="http://www.w3.org/1998/Math/MathML">
            <apply>
              <times/>
              <ci> kon4eNOS_H </ci>
              <ci> S40 </ci>
              <ci> S75 </ci>
            </apply>
          </math>
        </kineticLaw>
      </reaction>
      <reaction id="R211" reversible="false">
        <listOfReactants>
          <speciesReference species="S80"/>
        </listOfReactants>
        <listOfProducts>
          <speciesReference species="S40"/>
          <speciesReference species="S74"/>
        </listOfProducts>
        <kineticLaw>
          <math xmlns="http://www.w3.org/1998/Math/MathML">
            <apply>
              <times/>
              <ci> koffCaMeNOS_H </ci>
              <ci> S80 </ci>
            </apply>
          </math>
        </kineticLaw>
      </reaction>
      <reaction id="R212" reversible="false">
        <listOfReactants>
          <speciesReference species="S81"/>
        </listOfReactants>
        <listOfProducts>
          <speciesReference species="S40"/>
          <speciesReference species="S75"/>
        </listOfProducts>
        <kineticLaw>
          <math xmlns="http://www.w3.org/1998/Math/MathML">
            <apply>
              <times/>
              <ci> koffCaMeNOS_H </ci>
              <ci> S81 </ci>
            </apply>
          </math>
        </kineticLaw>
      </reaction>
      <reaction id="R213" reversible="false">
        <listOfReactants>
          <speciesReference species="S30"/>
          <speciesReference species="S82"/>
        </listOfReactants>
        <listOfProducts>
          <speciesReference species="S84"/>
        </listOfProducts>
        <kineticLaw>
          <math xmlns="http://www.w3.org/1998/Math/MathML">
            <apply>
              <times/>
              <ci> kon2CpeNOS </ci>
              <ci> S30 </ci>
              <ci> S82 </ci>
            </apply>
          </math>
        </kineticLaw>
      </reaction>
      <reaction id="R214" reversible="false">
        <listOfReactants>
          <speciesReference species="S30"/>
          <speciesReference species="S83"/>
        </listOfReactants>
        <listOfProducts>
          <speciesReference species="S85"/>
        </listOfProducts>
        <kineticLaw>
          <math xmlns="http://www.w3.org/1998/Math/MathML">
            <apply>
              <times/>
              <ci> kon2CpeNOS </ci>
              <ci> S30 </ci>
              <ci> S83 </ci>
            </apply>
          </math>
        </kineticLaw>
      </reaction>
      <reaction id="R215" reversible="false">
        <listOfReactants>
          <speciesReference species="S84"/>
        </listOfReactants>
        <listOfProducts>
          <speciesReference species="S30"/>
          <speciesReference species="S82"/>
        </listOfProducts>
        <kineticLaw>
          <math xmlns="http://www.w3.org/1998/Math/MathML">
            <apply>
              <times/>
              <ci> koffCaMpeNOS </ci>
              <ci> S84 </ci>
            </apply>
          </math>
        </kineticLaw>
      </reaction>
      <reaction id="R216" reversible="false">
        <listOfReactants>
          <speciesReference species="S85"/>
        </listOfReactants>
        <listOfProducts>
          <speciesReference species="S30"/>
          <speciesReference species="S83"/>
        </listOfProducts>
        <kineticLaw>
          <math xmlns="http://www.w3.org/1998/Math/MathML">
            <apply>
              <times/>
              <ci> koffCaMpeNOS </ci>
              <ci> S85 </ci>
            </apply>
          </math>
        </kineticLaw>
      </reaction>
      <reaction id="R217" reversible="false">
        <listOfReactants>
          <speciesReference species="S31"/>
          <speciesReference species="S82"/>
        </listOfReactants>
        <listOfProducts>
          <speciesReference species="S86"/>
        </listOfProducts>
        <kineticLaw>
          <math xmlns="http://www.w3.org/1998/Math/MathML">
            <apply>
              <times/>
              <ci> kon2NpeNOS </ci>
              <ci> S31 </ci>
              <ci> S82 </ci>
            </apply>
          </math>
        </kineticLaw>
      </reaction>
      <reaction id="R218" reversible="false">
        <listOfReactants>
          <speciesReference species="S31"/>
          <speciesReference species="S83"/>
        </listOfReactants>
        <listOfProducts>
          <speciesReference species="S87"/>
        </listOfProducts>
        <kineticLaw>
          <math xmlns="http://www.w3.org/1998/Math/MathML">
            <apply>
              <times/>
              <ci> kon2NpeNOS </ci>
              <ci> S31 </ci>
              <ci> S83 </ci>
            </apply>
          </math>
        </kineticLaw>
      </reaction>
      <reaction id="R219" reversible="false">
        <listOfReactants>
          <speciesReference species="S86"/>
        </listOfReactants>
        <listOfProducts>
          <speciesReference species="S31"/>
          <speciesReference species="S82"/>
        </listOfProducts>
        <kineticLaw>
          <math xmlns="http://www.w3.org/1998/Math/MathML">
            <apply>
              <times/>
              <ci> koffCaMpeNOS </ci>
              <ci> S86 </ci>
            </apply>
          </math>
        </kineticLaw>
      </reaction>
      <reaction id="R220" reversible="false">
        <listOfReactants>
          <speciesReference species="S87"/>
        </listOfReactants>
        <listOfProducts>
          <speciesReference species="S31"/>
          <speciesReference species="S83"/>
        </listOfProducts>
        <kineticLaw>
          <math xmlns="http://www.w3.org/1998/Math/MathML">
            <apply>
              <times/>
              <ci> koffCaMpeNOS </ci>
              <ci> S87 </ci>
            </apply>
          </math>
        </kineticLaw>
      </reaction>
      <reaction id="R221" reversible="false">
        <listOfReactants>
          <speciesReference species="S40"/>
          <speciesReference species="S82"/>
        </listOfReactants>
        <listOfProducts>
          <speciesReference species="S88"/>
        </listOfProducts>
        <kineticLaw>
          <math xmlns="http://www.w3.org/1998/Math/MathML">
            <apply>
              <times/>
              <ci> kon4peNOS </ci>
              <ci> S40 </ci>
              <ci> S82 </ci>
            </apply>
          </math>
        </kineticLaw>
      </reaction>
      <reaction id="R222" reversible="false">
        <listOfReactants>
          <speciesReference species="S40"/>
          <speciesReference species="S83"/>
        </listOfReactants>
        <listOfProducts>
          <speciesReference species="S89"/>
        </listOfProducts>
        <kineticLaw>
          <math xmlns="http://www.w3.org/1998/Math/MathML">
            <apply>
              <times/>
              <ci> kon4peNOS </ci>
              <ci> S40 </ci>
              <ci> S83 </ci>
            </apply>
          </math>
        </kineticLaw>
      </reaction>
      <reaction id="R223" reversible="false">
        <listOfReactants>
          <speciesReference species="S88"/>
        </listOfReactants>
        <listOfProducts>
          <speciesReference species="S40"/>
          <speciesReference species="S82"/>
        </listOfProducts>
        <kineticLaw>
          <math xmlns="http://www.w3.org/1998/Math/MathML">
            <apply>
              <times/>
              <ci> koffCaMpeNOS </ci>
              <ci> S88 </ci>
            </apply>
          </math>
        </kineticLaw>
      </reaction>
      <reaction id="R224" reversible="false">
        <listOfReactants>
          <speciesReference species="S89"/>
        </listOfReactants>
        <listOfProducts>
          <speciesReference species="S40"/>
          <speciesReference species="S83"/>
        </listOfProducts>
        <kineticLaw>
          <math xmlns="http://www.w3.org/1998/Math/MathML">
            <apply>
              <times/>
              <ci> koffCaMpeNOS </ci>
              <ci> S89 </ci>
            </apply>
          </math>
        </kineticLaw>
      </reaction>
      <reaction id="R225" reversible="false">
        <listOfReactants>
          <speciesReference species="S74"/>
        </listOfReactants>
        <listOfProducts>
          <speciesReference species="S10"/>
          <speciesReference species="S71"/>
        </listOfProducts>
        <kineticLaw>
          <math xmlns="http://www.w3.org/1998/Math/MathML">
            <apply>
              <times/>
              <ci> koffHsp90_eNOS </ci>
              <ci> S74 </ci>
            </apply>
          </math>
        </kineticLaw>
      </reaction>
      <reaction id="R226" reversible="false">
        <listOfReactants>
          <speciesReference species="S75"/>
        </listOfReactants>
        <listOfProducts>
          <speciesReference species="S32"/>
          <speciesReference species="S71"/>
        </listOfProducts>
        <kineticLaw>
          <math xmlns="http://www.w3.org/1998/Math/MathML">
            <apply>
              <times/>
              <ci> koffHsp90_eNOS </ci>
              <ci> S75 </ci>
            </apply>
          </math>
        </kineticLaw>
      </reaction>
      <reaction id="R227" reversible="false">
        <listOfReactants>
          <speciesReference species="S76"/>
        </listOfReactants>
        <listOfProducts>
          <speciesReference species="S41"/>
          <speciesReference species="S71"/>
        </listOfProducts>
        <kineticLaw>
          <math xmlns="http://www.w3.org/1998/Math/MathML">
            <apply>
              <times/>
              <ci> koffHsp90_CaMeNOS </ci>
              <ci> S76 </ci>
            </apply>
          </math>
        </kineticLaw>
      </reaction>
      <reaction id="R228" reversible="false">
        <listOfReactants>
          <speciesReference species="S77"/>
        </listOfReactants>
        <listOfProducts>
          <speciesReference species="S42"/>
          <speciesReference species="S71"/>
        </listOfProducts>
        <kineticLaw>
          <math xmlns="http://www.w3.org/1998/Math/MathML">
            <apply>
              <times/>
              <ci> koffHsp90_CaMeNOS </ci>
              <ci> S77 </ci>
            </apply>
          </math>
        </kineticLaw>
      </reaction>
      <reaction id="R229" reversible="false">
        <listOfReactants>
          <speciesReference species="S78"/>
        </listOfReactants>
        <listOfProducts>
          <speciesReference species="S43"/>
          <speciesReference species="S71"/>
        </listOfProducts>
        <kineticLaw>
          <math xmlns="http://www.w3.org/1998/Math/MathML">
            <apply>
              <times/>
              <ci> koffHsp90_CaMeNOS </ci>
              <ci> S78 </ci>
            </apply>
          </math>
        </kineticLaw>
      </reaction>
      <reaction id="R230" reversible="false">
        <listOfReactants>
          <speciesReference species="S79"/>
        </listOfReactants>
        <listOfProducts>
          <speciesReference species="S44"/>
          <speciesReference species="S71"/>
        </listOfProducts>
        <kineticLaw>
          <math xmlns="http://www.w3.org/1998/Math/MathML">
            <apply>
              <times/>
              <ci> koffHsp90_CaMeNOS </ci>
              <ci> S79 </ci>
            </apply>
          </math>
        </kineticLaw>
      </reaction>
      <reaction id="R231" reversible="false">
        <listOfReactants>
          <speciesReference species="S80"/>
        </listOfReactants>
        <listOfProducts>
          <speciesReference species="S49"/>
          <speciesReference species="S71"/>
        </listOfProducts>
        <kineticLaw>
          <math xmlns="http://www.w3.org/1998/Math/MathML">
            <apply>
              <times/>
              <ci> koffHsp90_CaMeNOS </ci>
              <ci> S80 </ci>
            </apply>
          </math>
        </kineticLaw>
      </reaction>
      <reaction id="R232" reversible="false">
        <listOfReactants>
          <speciesReference species="S81"/>
        </listOfReactants>
        <listOfProducts>
          <speciesReference species="S50"/>
          <speciesReference species="S71"/>
        </listOfProducts>
        <kineticLaw>
          <math xmlns="http://www.w3.org/1998/Math/MathML">
            <apply>
              <times/>
              <ci> koffHsp90_CaMeNOS </ci>
              <ci> S81 </ci>
            </apply>
          </math>
        </kineticLaw>
      </reaction>
      <reaction id="R233" reversible="false">
        <listOfReactants>
          <speciesReference species="S82"/>
        </listOfReactants>
        <listOfProducts>
          <speciesReference species="S10"/>
          <speciesReference species="S72"/>
        </listOfProducts>
        <kineticLaw>
          <math xmlns="http://www.w3.org/1998/Math/MathML">
            <apply>
              <times/>
              <ci> koffAkt_eNOS </ci>
              <ci> S82 </ci>
            </apply>
          </math>
        </kineticLaw>
      </reaction>
      <reaction id="R234" reversible="false">
        <listOfReactants>
          <speciesReference species="S83"/>
        </listOfReactants>
        <listOfProducts>
          <speciesReference species="S32"/>
          <speciesReference species="S72"/>
        </listOfProducts>
        <kineticLaw>
          <math xmlns="http://www.w3.org/1998/Math/MathML">
            <apply>
              <times/>
              <ci> koffAkt_eNOS </ci>
              <ci> S83 </ci>
            </apply>
          </math>
        </kineticLaw>
      </reaction>
      <reaction id="R235" reversible="false">
        <listOfReactants>
          <speciesReference species="S84"/>
        </listOfReactants>
        <listOfProducts>
          <speciesReference species="S41"/>
          <speciesReference species="S72"/>
        </listOfProducts>
        <kineticLaw>
          <math xmlns="http://www.w3.org/1998/Math/MathML">
            <apply>
              <times/>
              <ci> koffAkt_eNOS </ci>
              <ci> S84 </ci>
            </apply>
          </math>
        </kineticLaw>
      </reaction>
      <reaction id="R236" reversible="false">
        <listOfReactants>
          <speciesReference species="S85"/>
        </listOfReactants>
        <listOfProducts>
          <speciesReference species="S42"/>
          <speciesReference species="S72"/>
        </listOfProducts>
        <kineticLaw>
          <math xmlns="http://www.w3.org/1998/Math/MathML">
            <apply>
              <times/>
              <ci> koffAkt_eNOS </ci>
              <ci> S85 </ci>
            </apply>
          </math>
        </kineticLaw>
      </reaction>
      <reaction id="R237" reversible="false">
        <listOfReactants>
          <speciesReference species="S86"/>
        </listOfReactants>
        <listOfProducts>
          <speciesReference species="S43"/>
          <speciesReference species="S72"/>
        </listOfProducts>
        <kineticLaw>
          <math xmlns="http://www.w3.org/1998/Math/MathML">
            <apply>
              <times/>
              <ci> koffAkt_eNOS </ci>
              <ci> S86 </ci>
            </apply>
          </math>
        </kineticLaw>
      </reaction>
      <reaction id="R238" reversible="false">
        <listOfReactants>
          <speciesReference species="S87"/>
        </listOfReactants>
        <listOfProducts>
          <speciesReference species="S44"/>
          <speciesReference species="S72"/>
        </listOfProducts>
        <kineticLaw>
          <math xmlns="http://www.w3.org/1998/Math/MathML">
            <apply>
              <times/>
              <ci> koffAkt_eNOS </ci>
              <ci> S87 </ci>
            </apply>
          </math>
        </kineticLaw>
      </reaction>
      <reaction id="R239" reversible="false">
        <listOfReactants>
          <speciesReference species="S88"/>
        </listOfReactants>
        <listOfProducts>
          <speciesReference species="S49"/>
          <speciesReference species="S72"/>
        </listOfProducts>
        <kineticLaw>
          <math xmlns="http://www.w3.org/1998/Math/MathML">
            <apply>
              <times/>
              <ci> koffAkt_eNOS </ci>
              <ci> S88 </ci>
            </apply>
          </math>
        </kineticLaw>
      </reaction>
      <reaction id="R240" reversible="false">
        <listOfReactants>
          <speciesReference species="S89"/>
        </listOfReactants>
        <listOfProducts>
          <speciesReference species="S50"/>
          <speciesReference species="S72"/>
        </listOfProducts>
        <kineticLaw>
          <math xmlns="http://www.w3.org/1998/Math/MathML">
            <apply>
              <times/>
              <ci> koffAkt_eNOS </ci>
              <ci> S89 </ci>
            </apply>
          </math>
        </kineticLaw>
      </reaction>
      <reaction id="R241" reversible="false">
        <listOfReactants>
          <speciesReference species="S90"/>
        </listOfReactants>
        <listOfProducts>
          <speciesReference species="S71"/>
          <speciesReference species="S72"/>
        </listOfProducts>
        <kineticLaw>
          <math xmlns="http://www.w3.org/1998/Math/MathML">
            <apply>
              <times/>
              <ci> koffpAkt_pHsp90 </ci>
              <ci> S90 </ci>
            </apply>
          </math>
        </kineticLaw>
      </reaction>
      <reaction id="R242" reversible="false">
        <listOfReactants>
          <speciesReference species="S10"/>
          <speciesReference species="S90"/>
        </listOfReactants>
        <listOfProducts>
          <speciesReference species="S95"/>
        </listOfProducts>
        <kineticLaw>
          <math xmlns="http://www.w3.org/1998/Math/MathML">
            <apply>
              <times/>
              <ci> konHsp90_eNOS </ci>
              <ci> S10 </ci>
              <ci> S90 </ci>
            </apply>
          </math>
        </kineticLaw>
      </reaction>
      <reaction id="R243" reversible="false">
        <listOfReactants>
          <speciesReference species="S32"/>
          <speciesReference species="S90"/>
        </listOfReactants>
        <listOfProducts>
          <speciesReference species="S96"/>
        </listOfProducts>
        <kineticLaw>
          <math xmlns="http://www.w3.org/1998/Math/MathML">
            <apply>
              <times/>
              <ci> konHsp90_eNOS </ci>
              <ci> S32 </ci>
              <ci> S90 </ci>
            </apply>
          </math>
        </kineticLaw>
      </reaction>
      <reaction id="R244" reversible="false">
        <listOfReactants>
          <speciesReference species="S72"/>
          <speciesReference species="S74"/>
        </listOfReactants>
        <listOfProducts>
          <speciesReference species="S95"/>
        </listOfProducts>
        <kineticLaw>
          <math xmlns="http://www.w3.org/1998/Math/MathML">
            <apply>
              <times/>
              <ci> konpAkt_pHsp90 </ci>
              <ci> S72 </ci>
              <ci> S74 </ci>
            </apply>
          </math>
        </kineticLaw>
      </reaction>
      <reaction id="R245" reversible="false">
        <listOfReactants>
          <speciesReference species="S72"/>
          <speciesReference species="S75"/>
        </listOfReactants>
        <listOfProducts>
          <speciesReference species="S96"/>
        </listOfProducts>
        <kineticLaw>
          <math xmlns="http://www.w3.org/1998/Math/MathML">
            <apply>
              <times/>
              <ci> konpAkt_pHsp90 </ci>
              <ci> S72 </ci>
              <ci> S75 </ci>
            </apply>
          </math>
        </kineticLaw>
      </reaction>
      <reaction id="R246" reversible="false">
        <listOfReactants>
          <speciesReference species="S72"/>
          <speciesReference species="S76"/>
        </listOfReactants>
        <listOfProducts>
          <speciesReference species="S97"/>
        </listOfProducts>
        <kineticLaw>
          <math xmlns="http://www.w3.org/1998/Math/MathML">
            <apply>
              <times/>
              <ci> konpAkt_pHsp90 </ci>
              <ci> S72 </ci>
              <ci> S76 </ci>
            </apply>
          </math>
        </kineticLaw>
      </reaction>
      <reaction id="R247" reversible="false">
        <listOfReactants>
          <speciesReference species="S72"/>
          <speciesReference species="S77"/>
        </listOfReactants>
        <listOfProducts>
          <speciesReference species="S98"/>
        </listOfProducts>
        <kineticLaw>
          <math xmlns="http://www.w3.org/1998/Math/MathML">
            <apply>
              <times/>
              <ci> konpAkt_pHsp90 </ci>
              <ci> S72 </ci>
              <ci> S77 </ci>
            </apply>
          </math>
        </kineticLaw>
      </reaction>
      <reaction id="R248" reversible="false">
        <listOfReactants>
          <speciesReference species="S72"/>
          <speciesReference species="S78"/>
        </listOfReactants>
        <listOfProducts>
          <speciesReference species="S99"/>
        </listOfProducts>
        <kineticLaw>
          <math xmlns="http://www.w3.org/1998/Math/MathML">
            <apply>
              <times/>
              <ci> konpAkt_pHsp90 </ci>
              <ci> S72 </ci>
              <ci> S78 </ci>
            </apply>
          </math>
        </kineticLaw>
      </reaction>
      <reaction id="R249" reversible="false">
        <listOfReactants>
          <speciesReference species="S72"/>
          <speciesReference species="S79"/>
        </listOfReactants>
        <listOfProducts>
          <speciesReference species="S100"/>
        </listOfProducts>
        <kineticLaw>
          <math xmlns="http://www.w3.org/1998/Math/MathML">
            <apply>
              <times/>
              <ci> konpAkt_pHsp90 </ci>
              <ci> S72 </ci>
              <ci> S79 </ci>
            </apply>
          </math>
        </kineticLaw>
      </reaction>
      <reaction id="R250" reversible="false">
        <listOfReactants>
          <speciesReference species="S72"/>
          <speciesReference species="S80"/>
        </listOfReactants>
        <listOfProducts>
          <speciesReference species="S101"/>
        </listOfProducts>
        <kineticLaw>
          <math xmlns="http://www.w3.org/1998/Math/MathML">
            <apply>
              <times/>
              <ci> konpAkt_pHsp90 </ci>
              <ci> S72 </ci>
              <ci> S80 </ci>
            </apply>
          </math>
        </kineticLaw>
      </reaction>
      <reaction id="R251" reversible="false">
        <listOfReactants>
          <speciesReference species="S72"/>
          <speciesReference species="S81"/>
        </listOfReactants>
        <listOfProducts>
          <speciesReference species="S102"/>
        </listOfProducts>
        <kineticLaw>
          <math xmlns="http://www.w3.org/1998/Math/MathML">
            <apply>
              <times/>
              <ci> konpAkt_pHsp90 </ci>
              <ci> S72 </ci>
              <ci> S81 </ci>
            </apply>
          </math>
        </kineticLaw>
      </reaction>
      <reaction id="R252" reversible="false">
        <listOfReactants>
          <speciesReference species="S71"/>
          <speciesReference species="S82"/>
        </listOfReactants>
        <listOfProducts>
          <speciesReference species="S95"/>
        </listOfProducts>
        <kineticLaw>
          <math xmlns="http://www.w3.org/1998/Math/MathML">
            <apply>
              <times/>
              <ci> konHsp90_eNOS </ci>
              <ci> S71 </ci>
              <ci> S82 </ci>
            </apply>
          </math>
        </kineticLaw>
      </reaction>
      <reaction id="R253" reversible="false">
        <listOfReactants>
          <speciesReference species="S71"/>
          <speciesReference species="S83"/>
        </listOfReactants>
        <listOfProducts>
          <speciesReference species="S96"/>
        </listOfProducts>
        <kineticLaw>
          <math xmlns="http://www.w3.org/1998/Math/MathML">
            <apply>
              <times/>
              <ci> konHsp90_eNOS </ci>
              <ci> S71 </ci>
              <ci> S83 </ci>
            </apply>
          </math>
        </kineticLaw>
      </reaction>
      <reaction id="R254" reversible="false">
        <listOfReactants>
          <speciesReference species="S71"/>
          <speciesReference species="S84"/>
        </listOfReactants>
        <listOfProducts>
          <speciesReference species="S97"/>
        </listOfProducts>
        <kineticLaw>
          <math xmlns="http://www.w3.org/1998/Math/MathML">
            <apply>
              <times/>
              <ci> konHsp90_CaMeNOS </ci>
              <ci> S71 </ci>
              <ci> S84 </ci>
            </apply>
          </math>
        </kineticLaw>
      </reaction>
      <reaction id="R255" reversible="false">
        <listOfReactants>
          <speciesReference species="S71"/>
          <speciesReference species="S85"/>
        </listOfReactants>
        <listOfProducts>
          <speciesReference species="S98"/>
        </listOfProducts>
        <kineticLaw>
          <math xmlns="http://www.w3.org/1998/Math/MathML">
            <apply>
              <times/>
              <ci> konHsp90_CaMeNOS </ci>
              <ci> S71 </ci>
              <ci> S85 </ci>
            </apply>
          </math>
        </kineticLaw>
      </reaction>
      <reaction id="R256" reversible="false">
        <listOfReactants>
          <speciesReference species="S71"/>
          <speciesReference species="S86"/>
        </listOfReactants>
        <listOfProducts>
          <speciesReference species="S99"/>
        </listOfProducts>
        <kineticLaw>
          <math xmlns="http://www.w3.org/1998/Math/MathML">
            <apply>
              <times/>
              <ci> konHsp90_CaMeNOS </ci>
              <ci> S71 </ci>
              <ci> S86 </ci>
            </apply>
          </math>
        </kineticLaw>
      </reaction>
      <reaction id="R257" reversible="false">
        <listOfReactants>
          <speciesReference species="S71"/>
          <speciesReference species="S87"/>
        </listOfReactants>
        <listOfProducts>
          <speciesReference species="S100"/>
        </listOfProducts>
        <kineticLaw>
          <math xmlns="http://www.w3.org/1998/Math/MathML">
            <apply>
              <times/>
              <ci> konHsp90_CaMeNOS </ci>
              <ci> S71 </ci>
              <ci> S87 </ci>
            </apply>
          </math>
        </kineticLaw>
      </reaction>
      <reaction id="R258" reversible="false">
        <listOfReactants>
          <speciesReference species="S71"/>
          <speciesReference species="S88"/>
        </listOfReactants>
        <listOfProducts>
          <speciesReference species="S101"/>
        </listOfProducts>
        <kineticLaw>
          <math xmlns="http://www.w3.org/1998/Math/MathML">
            <apply>
              <times/>
              <ci> konHsp90_CaMeNOS </ci>
              <ci> S71 </ci>
              <ci> S88 </ci>
            </apply>
          </math>
        </kineticLaw>
      </reaction>
      <reaction id="R259" reversible="false">
        <listOfReactants>
          <speciesReference species="S71"/>
          <speciesReference species="S89"/>
        </listOfReactants>
        <listOfProducts>
          <speciesReference species="S102"/>
        </listOfProducts>
        <kineticLaw>
          <math xmlns="http://www.w3.org/1998/Math/MathML">
            <apply>
              <times/>
              <ci> konHsp90_CaMeNOS </ci>
              <ci> S71 </ci>
              <ci> S89 </ci>
            </apply>
          </math>
        </kineticLaw>
      </reaction>
      <reaction id="R260" reversible="false">
        <listOfReactants>
          <speciesReference species="S41"/>
          <speciesReference species="S90"/>
        </listOfReactants>
        <listOfProducts>
          <speciesReference species="S97"/>
        </listOfProducts>
        <kineticLaw>
          <math xmlns="http://www.w3.org/1998/Math/MathML">
            <apply>
              <times/>
              <ci> konHsp90_CaMeNOS </ci>
              <ci> S41 </ci>
              <ci> S90 </ci>
            </apply>
          </math>
        </kineticLaw>
      </reaction>
      <reaction id="R261" reversible="false">
        <listOfReactants>
          <speciesReference species="S42"/>
          <speciesReference species="S90"/>
        </listOfReactants>
        <listOfProducts>
          <speciesReference species="S98"/>
        </listOfProducts>
        <kineticLaw>
          <math xmlns="http://www.w3.org/1998/Math/MathML">
            <apply>
              <times/>
              <ci> konHsp90_CaMeNOS </ci>
              <ci> S42 </ci>
              <ci> S90 </ci>
            </apply>
          </math>
        </kineticLaw>
      </reaction>
      <reaction id="R262" reversible="false">
        <listOfReactants>
          <speciesReference species="S43"/>
          <speciesReference species="S90"/>
        </listOfReactants>
        <listOfProducts>
          <speciesReference species="S99"/>
        </listOfProducts>
        <kineticLaw>
          <math xmlns="http://www.w3.org/1998/Math/MathML">
            <apply>
              <times/>
              <ci> konHsp90_CaMeNOS </ci>
              <ci> S43 </ci>
              <ci> S90 </ci>
            </apply>
          </math>
        </kineticLaw>
      </reaction>
      <reaction id="R263" reversible="false">
        <listOfReactants>
          <speciesReference species="S44"/>
          <speciesReference species="S90"/>
        </listOfReactants>
        <listOfProducts>
          <speciesReference species="S100"/>
        </listOfProducts>
        <kineticLaw>
          <math xmlns="http://www.w3.org/1998/Math/MathML">
            <apply>
              <times/>
              <ci> konHsp90_CaMeNOS </ci>
              <ci> S44 </ci>
              <ci> S90 </ci>
            </apply>
          </math>
        </kineticLaw>
      </reaction>
      <reaction id="R264" reversible="false">
        <listOfReactants>
          <speciesReference species="S49"/>
          <speciesReference species="S90"/>
        </listOfReactants>
        <listOfProducts>
          <speciesReference species="S101"/>
        </listOfProducts>
        <kineticLaw>
          <math xmlns="http://www.w3.org/1998/Math/MathML">
            <apply>
              <times/>
              <ci> konHsp90_CaMeNOS </ci>
              <ci> S49 </ci>
              <ci> S90 </ci>
            </apply>
          </math>
        </kineticLaw>
      </reaction>
      <reaction id="R265" reversible="false">
        <listOfReactants>
          <speciesReference species="S50"/>
          <speciesReference species="S90"/>
        </listOfReactants>
        <listOfProducts>
          <speciesReference species="S102"/>
        </listOfProducts>
        <kineticLaw>
          <math xmlns="http://www.w3.org/1998/Math/MathML">
            <apply>
              <times/>
              <ci> konHsp90_CaMeNOS </ci>
              <ci> S50 </ci>
              <ci> S90 </ci>
            </apply>
          </math>
        </kineticLaw>
      </reaction>
      <reaction id="R266" reversible="false">
        <listOfReactants>
          <speciesReference species="S84"/>
        </listOfReactants>
        <listOfProducts>
          <speciesReference species="S72"/>
          <speciesReference species="S103"/>
        </listOfProducts>
        <kineticLaw>
          <math xmlns="http://www.w3.org/1998/Math/MathML">
            <apply>
              <times/>
              <ci> kcat_pAkt </ci>
              <ci> S84 </ci>
            </apply>
          </math>
        </kineticLaw>
      </reaction>
      <reaction id="R267" reversible="false">
        <listOfReactants>
          <speciesReference species="S85"/>
        </listOfReactants>
        <listOfProducts>
          <speciesReference species="S72"/>
          <speciesReference species="S104"/>
        </listOfProducts>
        <kineticLaw>
          <math xmlns="http://www.w3.org/1998/Math/MathML">
            <apply>
              <times/>
              <ci> kcat_pAkt </ci>
              <ci> S85 </ci>
            </apply>
          </math>
        </kineticLaw>
      </reaction>
      <reaction id="R268" reversible="false">
        <listOfReactants>
          <speciesReference species="S86"/>
        </listOfReactants>
        <listOfProducts>
          <speciesReference species="S72"/>
          <speciesReference species="S105"/>
        </listOfProducts>
        <kineticLaw>
          <math xmlns="http://www.w3.org/1998/Math/MathML">
            <apply>
              <times/>
              <ci> kcat_pAkt </ci>
              <ci> S86 </ci>
            </apply>
          </math>
        </kineticLaw>
      </reaction>
      <reaction id="R269" reversible="false">
        <listOfReactants>
          <speciesReference species="S87"/>
        </listOfReactants>
        <listOfProducts>
          <speciesReference species="S72"/>
          <speciesReference species="S106"/>
        </listOfProducts>
        <kineticLaw>
          <math xmlns="http://www.w3.org/1998/Math/MathML">
            <apply>
              <times/>
              <ci> kcat_pAkt </ci>
              <ci> S87 </ci>
            </apply>
          </math>
        </kineticLaw>
      </reaction>
      <reaction id="R270" reversible="false">
        <listOfReactants>
          <speciesReference species="S88"/>
        </listOfReactants>
        <listOfProducts>
          <speciesReference species="S72"/>
          <speciesReference species="S107"/>
        </listOfProducts>
        <kineticLaw>
          <math xmlns="http://www.w3.org/1998/Math/MathML">
            <apply>
              <times/>
              <ci> kcat_pAkt </ci>
              <ci> S88 </ci>
            </apply>
          </math>
        </kineticLaw>
      </reaction>
      <reaction id="R271" reversible="false">
        <listOfReactants>
          <speciesReference species="S89"/>
        </listOfReactants>
        <listOfProducts>
          <speciesReference species="S72"/>
          <speciesReference species="S108"/>
        </listOfProducts>
        <kineticLaw>
          <math xmlns="http://www.w3.org/1998/Math/MathML">
            <apply>
              <times/>
              <ci> kcat_pAkt </ci>
              <ci> S89 </ci>
            </apply>
          </math>
        </kineticLaw>
      </reaction>
      <reaction id="R272" reversible="false">
        <listOfReactants>
          <speciesReference species="S13"/>
          <speciesReference species="S74"/>
        </listOfReactants>
        <listOfProducts>
          <speciesReference species="S75"/>
        </listOfProducts>
        <kineticLaw>
          <math xmlns="http://www.w3.org/1998/Math/MathML">
            <apply>
              <times/>
              <ci> kon_beNOS_Arg </ci>
              <ci> S13 </ci>
              <ci> S74 </ci>
            </apply>
          </math>
        </kineticLaw>
      </reaction>
      <reaction id="R273" reversible="false">
        <listOfReactants>
          <speciesReference species="S13"/>
          <speciesReference species="S82"/>
        </listOfReactants>
        <listOfProducts>
          <speciesReference species="S83"/>
        </listOfProducts>
        <kineticLaw>
          <math xmlns="http://www.w3.org/1998/Math/MathML">
            <apply>
              <times/>
              <ci> kon_beNOS_Arg </ci>
              <ci> S13 </ci>
              <ci> S82 </ci>
            </apply>
          </math>
        </kineticLaw>
      </reaction>
      <reaction id="R274" reversible="false">
        <listOfReactants>
          <speciesReference species="S75"/>
        </listOfReactants>
        <listOfProducts>
          <speciesReference species="S13"/>
          <speciesReference species="S74"/>
        </listOfProducts>
        <kineticLaw>
          <math xmlns="http://www.w3.org/1998/Math/MathML">
            <apply>
              <times/>
              <ci> koff_beNOS_Arg </ci>
              <ci> S75 </ci>
            </apply>
          </math>
        </kineticLaw>
      </reaction>
      <reaction id="R275" reversible="false">
        <listOfReactants>
          <speciesReference species="S83"/>
        </listOfReactants>
        <listOfProducts>
          <speciesReference species="S13"/>
          <speciesReference species="S82"/>
        </listOfProducts>
        <kineticLaw>
          <math xmlns="http://www.w3.org/1998/Math/MathML">
            <apply>
              <times/>
              <ci> koff_beNOS_Arg </ci>
              <ci> S83 </ci>
            </apply>
          </math>
        </kineticLaw>
      </reaction>
      <reaction id="R276" reversible="false">
        <listOfReactants>
          <speciesReference species="S13"/>
          <speciesReference species="S84"/>
        </listOfReactants>
        <listOfProducts>
          <speciesReference species="S85"/>
        </listOfProducts>
        <kineticLaw>
          <math xmlns="http://www.w3.org/1998/Math/MathML">
            <apply>
              <times/>
              <ci> kon_eNOS_Arg </ci>
              <ci> S13 </ci>
              <ci> S84 </ci>
            </apply>
          </math>
        </kineticLaw>
      </reaction>
      <reaction id="R277" reversible="false">
        <listOfReactants>
          <speciesReference species="S13"/>
          <speciesReference species="S86"/>
        </listOfReactants>
        <listOfProducts>
          <speciesReference species="S87"/>
        </listOfProducts>
        <kineticLaw>
          <math xmlns="http://www.w3.org/1998/Math/MathML">
            <apply>
              <times/>
              <ci> kon_eNOS_Arg </ci>
              <ci> S13 </ci>
              <ci> S86 </ci>
            </apply>
          </math>
        </kineticLaw>
      </reaction>
      <reaction id="R278" reversible="false">
        <listOfReactants>
          <speciesReference species="S13"/>
          <speciesReference species="S88"/>
        </listOfReactants>
        <listOfProducts>
          <speciesReference species="S89"/>
        </listOfProducts>
        <kineticLaw>
          <math xmlns="http://www.w3.org/1998/Math/MathML">
            <apply>
              <times/>
              <ci> kon_eNOS_Arg </ci>
              <ci> S13 </ci>
              <ci> S88 </ci>
            </apply>
          </math>
        </kineticLaw>
      </reaction>
      <reaction id="R279" reversible="false">
        <listOfReactants>
          <speciesReference species="S85"/>
        </listOfReactants>
        <listOfProducts>
          <speciesReference species="S13"/>
          <speciesReference species="S84"/>
        </listOfProducts>
        <kineticLaw>
          <math xmlns="http://www.w3.org/1998/Math/MathML">
            <apply>
              <times/>
              <ci> koff_eNOS_Arg </ci>
              <ci> S85 </ci>
            </apply>
          </math>
        </kineticLaw>
      </reaction>
      <reaction id="R280" reversible="false">
        <listOfReactants>
          <speciesReference species="S87"/>
        </listOfReactants>
        <listOfProducts>
          <speciesReference species="S13"/>
          <speciesReference species="S86"/>
        </listOfProducts>
        <kineticLaw>
          <math xmlns="http://www.w3.org/1998/Math/MathML">
            <apply>
              <times/>
              <ci> koff_eNOS_Arg </ci>
              <ci> S87 </ci>
            </apply>
          </math>
        </kineticLaw>
      </reaction>
      <reaction id="R281" reversible="false">
        <listOfReactants>
          <speciesReference species="S89"/>
        </listOfReactants>
        <listOfProducts>
          <speciesReference species="S13"/>
          <speciesReference species="S88"/>
        </listOfProducts>
        <kineticLaw>
          <math xmlns="http://www.w3.org/1998/Math/MathML">
            <apply>
              <times/>
              <ci> koff_eNOS_Arg </ci>
              <ci> S89 </ci>
            </apply>
          </math>
        </kineticLaw>
      </reaction>
      <reaction id="R282" reversible="false">
        <listOfReactants>
          <speciesReference species="S85"/>
        </listOfReactants>
        <listOfProducts>
          <speciesReference species="S51"/>
          <speciesReference species="S52"/>
          <speciesReference species="S84"/>
        </listOfProducts>
        <kineticLaw>
          <math xmlns="http://www.w3.org/1998/Math/MathML">
            <apply>
              <times/>
              <ci> kcat_eNOS </ci>
              <ci> S85 </ci>
            </apply>
          </math>
        </kineticLaw>
      </reaction>
      <reaction id="R283" reversible="false">
        <listOfReactants>
          <speciesReference species="S87"/>
        </listOfReactants>
        <listOfProducts>
          <speciesReference species="S51"/>
          <speciesReference species="S52"/>
          <speciesReference species="S86"/>
        </listOfProducts>
        <kineticLaw>
          <math xmlns="http://www.w3.org/1998/Math/MathML">
            <apply>
              <times/>
              <ci> kcat_eNOS </ci>
              <ci> S87 </ci>
            </apply>
          </math>
        </kineticLaw>
      </reaction>
      <reaction id="R284" reversible="false">
        <listOfReactants>
          <speciesReference species="S89"/>
        </listOfReactants>
        <listOfProducts>
          <speciesReference species="S51"/>
          <speciesReference species="S52"/>
          <speciesReference species="S88"/>
        </listOfProducts>
        <kineticLaw>
          <math xmlns="http://www.w3.org/1998/Math/MathML">
            <apply>
              <times/>
              <ci> kcat_eNOS </ci>
              <ci> S89 </ci>
            </apply>
          </math>
        </kineticLaw>
      </reaction>
      <reaction id="R285" reversible="false">
        <listOfReactants>
          <speciesReference species="S13"/>
          <speciesReference species="S76"/>
        </listOfReactants>
        <listOfProducts>
          <speciesReference species="S77"/>
        </listOfProducts>
        <kineticLaw>
          <math xmlns="http://www.w3.org/1998/Math/MathML">
            <apply>
              <times/>
              <ci> kon_eNOS_Arg_H </ci>
              <ci> S13 </ci>
              <ci> S76 </ci>
            </apply>
          </math>
        </kineticLaw>
      </reaction>
      <reaction id="R286" reversible="false">
        <listOfReactants>
          <speciesReference species="S13"/>
          <speciesReference species="S78"/>
        </listOfReactants>
        <listOfProducts>
          <speciesReference species="S79"/>
        </listOfProducts>
        <kineticLaw>
          <math xmlns="http://www.w3.org/1998/Math/MathML">
            <apply>
              <times/>
              <ci> kon_eNOS_Arg_H </ci>
              <ci> S13 </ci>
              <ci> S78 </ci>
            </apply>
          </math>
        </kineticLaw>
      </reaction>
      <reaction id="R287" reversible="false">
        <listOfReactants>
          <speciesReference species="S13"/>
          <speciesReference species="S80"/>
        </listOfReactants>
        <listOfProducts>
          <speciesReference species="S81"/>
        </listOfProducts>
        <kineticLaw>
          <math xmlns="http://www.w3.org/1998/Math/MathML">
            <apply>
              <times/>
              <ci> kon_eNOS_Arg_H </ci>
              <ci> S13 </ci>
              <ci> S80 </ci>
            </apply>
          </math>
        </kineticLaw>
      </reaction>
      <reaction id="R288" reversible="false">
        <listOfReactants>
          <speciesReference species="S77"/>
        </listOfReactants>
        <listOfProducts>
          <speciesReference species="S13"/>
          <speciesReference species="S76"/>
        </listOfProducts>
        <kineticLaw>
          <math xmlns="http://www.w3.org/1998/Math/MathML">
            <apply>
              <times/>
              <ci> koff_eNOS_Arg_H </ci>
              <ci> S77 </ci>
            </apply>
          </math>
        </kineticLaw>
      </reaction>
      <reaction id="R289" reversible="false">
        <listOfReactants>
          <speciesReference species="S79"/>
        </listOfReactants>
        <listOfProducts>
          <speciesReference species="S13"/>
          <speciesReference species="S78"/>
        </listOfProducts>
        <kineticLaw>
          <math xmlns="http://www.w3.org/1998/Math/MathML">
            <apply>
              <times/>
              <ci> koff_eNOS_Arg_H </ci>
              <ci> S79 </ci>
            </apply>
          </math>
        </kineticLaw>
      </reaction>
      <reaction id="R290" reversible="false">
        <listOfReactants>
          <speciesReference species="S81"/>
        </listOfReactants>
        <listOfProducts>
          <speciesReference species="S13"/>
          <speciesReference species="S80"/>
        </listOfProducts>
        <kineticLaw>
          <math xmlns="http://www.w3.org/1998/Math/MathML">
            <apply>
              <times/>
              <ci> koff_eNOS_Arg_H </ci>
              <ci> S81 </ci>
            </apply>
          </math>
        </kineticLaw>
      </reaction>
      <reaction id="R291" reversible="false">
        <listOfReactants>
          <speciesReference species="S77"/>
        </listOfReactants>
        <listOfProducts>
          <speciesReference species="S51"/>
          <speciesReference species="S52"/>
          <speciesReference species="S76"/>
        </listOfProducts>
        <kineticLaw>
          <math xmlns="http://www.w3.org/1998/Math/MathML">
            <apply>
              <times/>
              <ci> kcat_eNOS_H </ci>
              <ci> S77 </ci>
            </apply>
          </math>
        </kineticLaw>
      </reaction>
      <reaction id="R292" reversible="false">
        <listOfReactants>
          <speciesReference species="S79"/>
        </listOfReactants>
        <listOfProducts>
          <speciesReference species="S51"/>
          <speciesReference species="S52"/>
          <speciesReference species="S78"/>
        </listOfProducts>
        <kineticLaw>
          <math xmlns="http://www.w3.org/1998/Math/MathML">
            <apply>
              <times/>
              <ci> kcat_eNOS_H </ci>
              <ci> S79 </ci>
            </apply>
          </math>
        </kineticLaw>
      </reaction>
      <reaction id="R293" reversible="false">
        <listOfReactants>
          <speciesReference species="S81"/>
        </listOfReactants>
        <listOfProducts>
          <speciesReference species="S51"/>
          <speciesReference species="S52"/>
          <speciesReference species="S80"/>
        </listOfProducts>
        <kineticLaw>
          <math xmlns="http://www.w3.org/1998/Math/MathML">
            <apply>
              <times/>
              <ci> kcat_eNOS_H </ci>
              <ci> S81 </ci>
            </apply>
          </math>
        </kineticLaw>
      </reaction>
      <reaction id="R294" reversible="false">
        <listOfReactants>
          <speciesReference species="S91"/>
        </listOfReactants>
        <listOfProducts>
          <speciesReference species="S21"/>
          <speciesReference species="S73"/>
        </listOfProducts>
        <kineticLaw>
          <math xmlns="http://www.w3.org/1998/Math/MathML">
            <apply>
              <times/>
              <ci> kdp1 </ci>
              <ci> S91 </ci>
            </apply>
          </math>
        </kineticLaw>
      </reaction>
      <reaction id="R295" reversible="false">
        <listOfReactants>
          <speciesReference species="S91"/>
        </listOfReactants>
        <listOfProducts>
          <speciesReference species="S109"/>
        </listOfProducts>
        <kineticLaw>
          <math xmlns="http://www.w3.org/1998/Math/MathML">
            <apply>
              <times/>
              <ci> kp2 </ci>
              <ci> S91 </ci>
            </apply>
          </math>
        </kineticLaw>
      </reaction>
      <reaction id="R296" reversible="false">
        <listOfReactants>
          <speciesReference species="S94"/>
        </listOfReactants>
        <listOfProducts>
          <speciesReference species="S110"/>
        </listOfProducts>
        <kineticLaw>
          <math xmlns="http://www.w3.org/1998/Math/MathML">
            <apply>
              <times/>
              <ci> kdp_Hsp90 </ci>
              <ci> S94 </ci>
            </apply>
          </math>
        </kineticLaw>
      </reaction>
      <reaction id="R297" reversible="false">
        <listOfReactants>
          <speciesReference species="S93"/>
        </listOfReactants>
        <listOfProducts>
          <speciesReference species="S110"/>
        </listOfProducts>
        <kineticLaw>
          <math xmlns="http://www.w3.org/1998/Math/MathML">
            <apply>
              <times/>
              <ci> kdp_Akt </ci>
              <ci> S93 </ci>
            </apply>
          </math>
        </kineticLaw>
      </reaction>
      <reaction id="R298" reversible="false">
        <listOfReactants>
          <speciesReference species="S95"/>
        </listOfReactants>
        <listOfProducts>
          <speciesReference species="S111"/>
        </listOfProducts>
        <kineticLaw>
          <math xmlns="http://www.w3.org/1998/Math/MathML">
            <apply>
              <times/>
              <ci> kdp_Akt </ci>
              <ci> S95 </ci>
            </apply>
          </math>
        </kineticLaw>
      </reaction>
      <reaction id="R299" reversible="false">
        <listOfReactants>
          <speciesReference species="S96"/>
        </listOfReactants>
        <listOfProducts>
          <speciesReference species="S112"/>
        </listOfProducts>
        <kineticLaw>
          <math xmlns="http://www.w3.org/1998/Math/MathML">
            <apply>
              <times/>
              <ci> kdp_Akt </ci>
              <ci> S96 </ci>
            </apply>
          </math>
        </kineticLaw>
      </reaction>
      <reaction id="R300" reversible="false">
        <listOfReactants>
          <speciesReference species="S97"/>
        </listOfReactants>
        <listOfProducts>
          <speciesReference species="S113"/>
        </listOfProducts>
        <kineticLaw>
          <math xmlns="http://www.w3.org/1998/Math/MathML">
            <apply>
              <times/>
              <ci> kdp_Akt </ci>
              <ci> S97 </ci>
            </apply>
          </math>
        </kineticLaw>
      </reaction>
      <reaction id="R301" reversible="false">
        <listOfReactants>
          <speciesReference species="S98"/>
        </listOfReactants>
        <listOfProducts>
          <speciesReference species="S114"/>
        </listOfProducts>
        <kineticLaw>
          <math xmlns="http://www.w3.org/1998/Math/MathML">
            <apply>
              <times/>
              <ci> kdp_Akt </ci>
              <ci> S98 </ci>
            </apply>
          </math>
        </kineticLaw>
      </reaction>
      <reaction id="R302" reversible="false">
        <listOfReactants>
          <speciesReference species="S99"/>
        </listOfReactants>
        <listOfProducts>
          <speciesReference species="S115"/>
        </listOfProducts>
        <kineticLaw>
          <math xmlns="http://www.w3.org/1998/Math/MathML">
            <apply>
              <times/>
              <ci> kdp_Akt </ci>
              <ci> S99 </ci>
            </apply>
          </math>
        </kineticLaw>
      </reaction>
      <reaction id="R303" reversible="false">
        <listOfReactants>
          <speciesReference species="S100"/>
        </listOfReactants>
        <listOfProducts>
          <speciesReference species="S116"/>
        </listOfProducts>
        <kineticLaw>
          <math xmlns="http://www.w3.org/1998/Math/MathML">
            <apply>
              <times/>
              <ci> kdp_Akt </ci>
              <ci> S100 </ci>
            </apply>
          </math>
        </kineticLaw>
      </reaction>
      <reaction id="R304" reversible="false">
        <listOfReactants>
          <speciesReference species="S101"/>
        </listOfReactants>
        <listOfProducts>
          <speciesReference species="S117"/>
        </listOfProducts>
        <kineticLaw>
          <math xmlns="http://www.w3.org/1998/Math/MathML">
            <apply>
              <times/>
              <ci> kdp_Akt </ci>
              <ci> S101 </ci>
            </apply>
          </math>
        </kineticLaw>
      </reaction>
      <reaction id="R305" reversible="false">
        <listOfReactants>
          <speciesReference species="S102"/>
        </listOfReactants>
        <listOfProducts>
          <speciesReference species="S118"/>
        </listOfProducts>
        <kineticLaw>
          <math xmlns="http://www.w3.org/1998/Math/MathML">
            <apply>
              <times/>
              <ci> kdp_Akt </ci>
              <ci> S102 </ci>
            </apply>
          </math>
        </kineticLaw>
      </reaction>
      <reaction id="R306" reversible="false">
        <listOfReactants>
          <speciesReference species="S11"/>
          <speciesReference species="S11"/>
          <speciesReference species="S99"/>
        </listOfReactants>
        <listOfProducts>
          <speciesReference species="S101"/>
        </listOfProducts>
        <kineticLaw>
          <math xmlns="http://www.w3.org/1998/Math/MathML">
            <apply>
              <times/>
              <ci> konCa2C </ci>
              <ci> S11 </ci>
              <ci> S11 </ci>
              <ci> S99 </ci>
            </apply>
          </math>
        </kineticLaw>
      </reaction>
      <reaction id="R307" reversible="false">
        <listOfReactants>
          <speciesReference species="S11"/>
          <speciesReference species="S11"/>
          <speciesReference species="S100"/>
        </listOfReactants>
        <listOfProducts>
          <speciesReference species="S102"/>
        </listOfProducts>
        <kineticLaw>
          <math xmlns="http://www.w3.org/1998/Math/MathML">
            <apply>
              <times/>
              <ci> konCa2C </ci>
              <ci> S11 </ci>
              <ci> S11 </ci>
              <ci> S100 </ci>
            </apply>
          </math>
        </kineticLaw>
      </reaction>
      <reaction id="R308" reversible="false">
        <listOfReactants>
          <speciesReference species="S11"/>
          <speciesReference species="S11"/>
          <speciesReference species="S105"/>
        </listOfReactants>
        <listOfProducts>
          <speciesReference species="S107"/>
        </listOfProducts>
        <kineticLaw>
          <math xmlns="http://www.w3.org/1998/Math/MathML">
            <apply>
              <times/>
              <ci> konCa2C </ci>
              <ci> S11 </ci>
              <ci> S11 </ci>
              <ci> S105 </ci>
            </apply>
          </math>
        </kineticLaw>
      </reaction>
      <reaction id="R309" reversible="false">
        <listOfReactants>
          <speciesReference species="S11"/>
          <speciesReference species="S11"/>
          <speciesReference species="S106"/>
        </listOfReactants>
        <listOfProducts>
          <speciesReference species="S108"/>
        </listOfProducts>
        <kineticLaw>
          <math xmlns="http://www.w3.org/1998/Math/MathML">
            <apply>
              <times/>
              <ci> konCa2C </ci>
              <ci> S11 </ci>
              <ci> S11 </ci>
              <ci> S106 </ci>
            </apply>
          </math>
        </kineticLaw>
      </reaction>
      <reaction id="R310" reversible="false">
        <listOfReactants>
          <speciesReference species="S101"/>
        </listOfReactants>
        <listOfProducts>
          <speciesReference species="S11"/>
          <speciesReference species="S11"/>
          <speciesReference species="S99"/>
        </listOfProducts>
        <kineticLaw>
          <math xmlns="http://www.w3.org/1998/Math/MathML">
            <apply>
              <times/>
              <ci> koffCa2C </ci>
              <ci> S101 </ci>
            </apply>
          </math>
        </kineticLaw>
      </reaction>
      <reaction id="R311" reversible="false">
        <listOfReactants>
          <speciesReference species="S102"/>
        </listOfReactants>
        <listOfProducts>
          <speciesReference species="S11"/>
          <speciesReference species="S11"/>
          <speciesReference species="S100"/>
        </listOfProducts>
        <kineticLaw>
          <math xmlns="http://www.w3.org/1998/Math/MathML">
            <apply>
              <times/>
              <ci> koffCa2C </ci>
              <ci> S102 </ci>
            </apply>
          </math>
        </kineticLaw>
      </reaction>
      <reaction id="R312" reversible="false">
        <listOfReactants>
          <speciesReference species="S107"/>
        </listOfReactants>
        <listOfProducts>
          <speciesReference species="S11"/>
          <speciesReference species="S11"/>
          <speciesReference species="S105"/>
        </listOfProducts>
        <kineticLaw>
          <math xmlns="http://www.w3.org/1998/Math/MathML">
            <apply>
              <times/>
              <ci> koffCa2C </ci>
              <ci> S107 </ci>
            </apply>
          </math>
        </kineticLaw>
      </reaction>
      <reaction id="R313" reversible="false">
        <listOfReactants>
          <speciesReference species="S108"/>
        </listOfReactants>
        <listOfProducts>
          <speciesReference species="S11"/>
          <speciesReference species="S11"/>
          <speciesReference species="S106"/>
        </listOfProducts>
        <kineticLaw>
          <math xmlns="http://www.w3.org/1998/Math/MathML">
            <apply>
              <times/>
              <ci> koffCa2C </ci>
              <ci> S108 </ci>
            </apply>
          </math>
        </kineticLaw>
      </reaction>
      <reaction id="R314" reversible="false">
        <listOfReactants>
          <speciesReference species="S11"/>
          <speciesReference species="S11"/>
          <speciesReference species="S97"/>
        </listOfReactants>
        <listOfProducts>
          <speciesReference species="S101"/>
        </listOfProducts>
        <kineticLaw>
          <math xmlns="http://www.w3.org/1998/Math/MathML">
            <apply>
              <times/>
              <ci> konCa2N </ci>
              <ci> S11 </ci>
              <ci> S11 </ci>
              <ci> S97 </ci>
            </apply>
          </math>
        </kineticLaw>
      </reaction>
      <reaction id="R315" reversible="false">
        <listOfReactants>
          <speciesReference species="S11"/>
          <speciesReference species="S11"/>
          <speciesReference species="S98"/>
        </listOfReactants>
        <listOfProducts>
          <speciesReference species="S102"/>
        </listOfProducts>
        <kineticLaw>
          <math xmlns="http://www.w3.org/1998/Math/MathML">
            <apply>
              <times/>
              <ci> konCa2N </ci>
              <ci> S11 </ci>
              <ci> S11 </ci>
              <ci> S98 </ci>
            </apply>
          </math>
        </kineticLaw>
      </reaction>
      <reaction id="R316" reversible="false">
        <listOfReactants>
          <speciesReference species="S11"/>
          <speciesReference species="S11"/>
          <speciesReference species="S103"/>
        </listOfReactants>
        <listOfProducts>
          <speciesReference species="S107"/>
        </listOfProducts>
        <kineticLaw>
          <math xmlns="http://www.w3.org/1998/Math/MathML">
            <apply>
              <times/>
              <ci> konCa2N </ci>
              <ci> S11 </ci>
              <ci> S11 </ci>
              <ci> S103 </ci>
            </apply>
          </math>
        </kineticLaw>
      </reaction>
      <reaction id="R317" reversible="false">
        <listOfReactants>
          <speciesReference species="S11"/>
          <speciesReference species="S11"/>
          <speciesReference species="S104"/>
        </listOfReactants>
        <listOfProducts>
          <speciesReference species="S108"/>
        </listOfProducts>
        <kineticLaw>
          <math xmlns="http://www.w3.org/1998/Math/MathML">
            <apply>
              <times/>
              <ci> konCa2N </ci>
              <ci> S11 </ci>
              <ci> S11 </ci>
              <ci> S104 </ci>
            </apply>
          </math>
        </kineticLaw>
      </reaction>
      <reaction id="R318" reversible="false">
        <listOfReactants>
          <speciesReference species="S101"/>
        </listOfReactants>
        <listOfProducts>
          <speciesReference species="S11"/>
          <speciesReference species="S11"/>
          <speciesReference species="S97"/>
        </listOfProducts>
        <kineticLaw>
          <math xmlns="http://www.w3.org/1998/Math/MathML">
            <apply>
              <times/>
              <ci> koffCa2N </ci>
              <ci> S101 </ci>
            </apply>
          </math>
        </kineticLaw>
      </reaction>
      <reaction id="R319" reversible="false">
        <listOfReactants>
          <speciesReference species="S102"/>
        </listOfReactants>
        <listOfProducts>
          <speciesReference species="S11"/>
          <speciesReference species="S11"/>
          <speciesReference species="S98"/>
        </listOfProducts>
        <kineticLaw>
          <math xmlns="http://www.w3.org/1998/Math/MathML">
            <apply>
              <times/>
              <ci> koffCa2N </ci>
              <ci> S102 </ci>
            </apply>
          </math>
        </kineticLaw>
      </reaction>
      <reaction id="R320" reversible="false">
        <listOfReactants>
          <speciesReference species="S107"/>
        </listOfReactants>
        <listOfProducts>
          <speciesReference species="S11"/>
          <speciesReference species="S11"/>
          <speciesReference species="S103"/>
        </listOfProducts>
        <kineticLaw>
          <math xmlns="http://www.w3.org/1998/Math/MathML">
            <apply>
              <times/>
              <ci> koffCa2N </ci>
              <ci> S107 </ci>
            </apply>
          </math>
        </kineticLaw>
      </reaction>
      <reaction id="R321" reversible="false">
        <listOfReactants>
          <speciesReference species="S108"/>
        </listOfReactants>
        <listOfProducts>
          <speciesReference species="S11"/>
          <speciesReference species="S11"/>
          <speciesReference species="S104"/>
        </listOfProducts>
        <kineticLaw>
          <math xmlns="http://www.w3.org/1998/Math/MathML">
            <apply>
              <times/>
              <ci> koffCa2N </ci>
              <ci> S108 </ci>
            </apply>
          </math>
        </kineticLaw>
      </reaction>
      <reaction id="R322" reversible="false">
        <listOfReactants>
          <speciesReference species="S30"/>
          <speciesReference species="S95"/>
        </listOfReactants>
        <listOfProducts>
          <speciesReference species="S97"/>
        </listOfProducts>
        <kineticLaw>
          <math xmlns="http://www.w3.org/1998/Math/MathML">
            <apply>
              <times/>
              <ci> kon2CeNOS_H </ci>
              <ci> S30 </ci>
              <ci> S95 </ci>
            </apply>
          </math>
        </kineticLaw>
      </reaction>
      <reaction id="R323" reversible="false">
        <listOfReactants>
          <speciesReference species="S30"/>
          <speciesReference species="S96"/>
        </listOfReactants>
        <listOfProducts>
          <speciesReference species="S98"/>
        </listOfProducts>
        <kineticLaw>
          <math xmlns="http://www.w3.org/1998/Math/MathML">
            <apply>
              <times/>
              <ci> kon2CeNOS_H </ci>
              <ci> S30 </ci>
              <ci> S96 </ci>
            </apply>
          </math>
        </kineticLaw>
      </reaction>
      <reaction id="R324" reversible="false">
        <listOfReactants>
          <speciesReference species="S97"/>
        </listOfReactants>
        <listOfProducts>
          <speciesReference species="S30"/>
          <speciesReference species="S95"/>
        </listOfProducts>
        <kineticLaw>
          <math xmlns="http://www.w3.org/1998/Math/MathML">
            <apply>
              <times/>
              <ci> koffCaMeNOS_H </ci>
              <ci> S97 </ci>
            </apply>
          </math>
        </kineticLaw>
      </reaction>
      <reaction id="R325" reversible="false">
        <listOfReactants>
          <speciesReference species="S98"/>
        </listOfReactants>
        <listOfProducts>
          <speciesReference species="S30"/>
          <speciesReference species="S96"/>
        </listOfProducts>
        <kineticLaw>
          <math xmlns="http://www.w3.org/1998/Math/MathML">
            <apply>
              <times/>
              <ci> koffCaMeNOS_H </ci>
              <ci> S98 </ci>
            </apply>
          </math>
        </kineticLaw>
      </reaction>
      <reaction id="R326" reversible="false">
        <listOfReactants>
          <speciesReference species="S31"/>
          <speciesReference species="S95"/>
        </listOfReactants>
        <listOfProducts>
          <speciesReference species="S99"/>
        </listOfProducts>
        <kineticLaw>
          <math xmlns="http://www.w3.org/1998/Math/MathML">
            <apply>
              <times/>
              <ci> kon2NeNOS_H </ci>
              <ci> S31 </ci>
              <ci> S95 </ci>
            </apply>
          </math>
        </kineticLaw>
      </reaction>
      <reaction id="R327" reversible="false">
        <listOfReactants>
          <speciesReference species="S31"/>
          <speciesReference species="S96"/>
        </listOfReactants>
        <listOfProducts>
          <speciesReference species="S100"/>
        </listOfProducts>
        <kineticLaw>
          <math xmlns="http://www.w3.org/1998/Math/MathML">
            <apply>
              <times/>
              <ci> kon2NeNOS_H </ci>
              <ci> S31 </ci>
              <ci> S96 </ci>
            </apply>
          </math>
        </kineticLaw>
      </reaction>
      <reaction id="R328" reversible="false">
        <listOfReactants>
          <speciesReference species="S99"/>
        </listOfReactants>
        <listOfProducts>
          <speciesReference species="S31"/>
          <speciesReference species="S95"/>
        </listOfProducts>
        <kineticLaw>
          <math xmlns="http://www.w3.org/1998/Math/MathML">
            <apply>
              <times/>
              <ci> koffCaMeNOS_H </ci>
              <ci> S99 </ci>
            </apply>
          </math>
        </kineticLaw>
      </reaction>
      <reaction id="R329" reversible="false">
        <listOfReactants>
          <speciesReference species="S100"/>
        </listOfReactants>
        <listOfProducts>
          <speciesReference species="S31"/>
          <speciesReference species="S96"/>
        </listOfProducts>
        <kineticLaw>
          <math xmlns="http://www.w3.org/1998/Math/MathML">
            <apply>
              <times/>
              <ci> koffCaMeNOS_H </ci>
              <ci> S100 </ci>
            </apply>
          </math>
        </kineticLaw>
      </reaction>
      <reaction id="R330" reversible="false">
        <listOfReactants>
          <speciesReference species="S40"/>
          <speciesReference species="S95"/>
        </listOfReactants>
        <listOfProducts>
          <speciesReference species="S101"/>
        </listOfProducts>
        <kineticLaw>
          <math xmlns="http://www.w3.org/1998/Math/MathML">
            <apply>
              <times/>
              <ci> kon4eNOS_H </ci>
              <ci> S40 </ci>
              <ci> S95 </ci>
            </apply>
          </math>
        </kineticLaw>
      </reaction>
      <reaction id="R331" reversible="false">
        <listOfReactants>
          <speciesReference species="S40"/>
          <speciesReference species="S96"/>
        </listOfReactants>
        <listOfProducts>
          <speciesReference species="S102"/>
        </listOfProducts>
        <kineticLaw>
          <math xmlns="http://www.w3.org/1998/Math/MathML">
            <apply>
              <times/>
              <ci> kon4eNOS_H </ci>
              <ci> S40 </ci>
              <ci> S96 </ci>
            </apply>
          </math>
        </kineticLaw>
      </reaction>
      <reaction id="R332" reversible="false">
        <listOfReactants>
          <speciesReference species="S101"/>
        </listOfReactants>
        <listOfProducts>
          <speciesReference species="S40"/>
          <speciesReference species="S95"/>
        </listOfProducts>
        <kineticLaw>
          <math xmlns="http://www.w3.org/1998/Math/MathML">
            <apply>
              <times/>
              <ci> koffCaMeNOS_H </ci>
              <ci> S101 </ci>
            </apply>
          </math>
        </kineticLaw>
      </reaction>
      <reaction id="R333" reversible="false">
        <listOfReactants>
          <speciesReference species="S102"/>
        </listOfReactants>
        <listOfProducts>
          <speciesReference species="S40"/>
          <speciesReference species="S96"/>
        </listOfProducts>
        <kineticLaw>
          <math xmlns="http://www.w3.org/1998/Math/MathML">
            <apply>
              <times/>
              <ci> koffCaMeNOS_H </ci>
              <ci> S102 </ci>
            </apply>
          </math>
        </kineticLaw>
      </reaction>
      <reaction id="R334" reversible="false">
        <listOfReactants>
          <speciesReference species="S103"/>
        </listOfReactants>
        <listOfProducts>
          <speciesReference species="S30"/>
          <speciesReference species="S119"/>
        </listOfProducts>
        <kineticLaw>
          <math xmlns="http://www.w3.org/1998/Math/MathML">
            <apply>
              <times/>
              <ci> koffCaMpeNOS </ci>
              <ci> S103 </ci>
            </apply>
          </math>
        </kineticLaw>
      </reaction>
      <reaction id="R335" reversible="false">
        <listOfReactants>
          <speciesReference species="S104"/>
        </listOfReactants>
        <listOfProducts>
          <speciesReference species="S30"/>
          <speciesReference species="S120"/>
        </listOfProducts>
        <kineticLaw>
          <math xmlns="http://www.w3.org/1998/Math/MathML">
            <apply>
              <times/>
              <ci> koffCaMpeNOS </ci>
              <ci> S104 </ci>
            </apply>
          </math>
        </kineticLaw>
      </reaction>
      <reaction id="R336" reversible="false">
        <listOfReactants>
          <speciesReference species="S105"/>
        </listOfReactants>
        <listOfProducts>
          <speciesReference species="S31"/>
          <speciesReference species="S119"/>
        </listOfProducts>
        <kineticLaw>
          <math xmlns="http://www.w3.org/1998/Math/MathML">
            <apply>
              <times/>
              <ci> koffCaMpeNOS </ci>
              <ci> S105 </ci>
            </apply>
          </math>
        </kineticLaw>
      </reaction>
      <reaction id="R337" reversible="false">
        <listOfReactants>
          <speciesReference species="S106"/>
        </listOfReactants>
        <listOfProducts>
          <speciesReference species="S31"/>
          <speciesReference species="S120"/>
        </listOfProducts>
        <kineticLaw>
          <math xmlns="http://www.w3.org/1998/Math/MathML">
            <apply>
              <times/>
              <ci> koffCaMpeNOS </ci>
              <ci> S106 </ci>
            </apply>
          </math>
        </kineticLaw>
      </reaction>
      <reaction id="R338" reversible="false">
        <listOfReactants>
          <speciesReference species="S107"/>
        </listOfReactants>
        <listOfProducts>
          <speciesReference species="S40"/>
          <speciesReference species="S119"/>
        </listOfProducts>
        <kineticLaw>
          <math xmlns="http://www.w3.org/1998/Math/MathML">
            <apply>
              <times/>
              <ci> koffCaMpeNOS </ci>
              <ci> S107 </ci>
            </apply>
          </math>
        </kineticLaw>
      </reaction>
      <reaction id="R339" reversible="false">
        <listOfReactants>
          <speciesReference species="S108"/>
        </listOfReactants>
        <listOfProducts>
          <speciesReference species="S40"/>
          <speciesReference species="S120"/>
        </listOfProducts>
        <kineticLaw>
          <math xmlns="http://www.w3.org/1998/Math/MathML">
            <apply>
              <times/>
              <ci> koffCaMpeNOS </ci>
              <ci> S108 </ci>
            </apply>
          </math>
        </kineticLaw>
      </reaction>
      <reaction id="R340" reversible="false">
        <listOfReactants>
          <speciesReference species="S30"/>
          <speciesReference species="S95"/>
        </listOfReactants>
        <listOfProducts>
          <speciesReference species="S97"/>
        </listOfProducts>
        <kineticLaw>
          <math xmlns="http://www.w3.org/1998/Math/MathML">
            <apply>
              <times/>
              <ci> kon2CpeNOS_H </ci>
              <ci> S30 </ci>
              <ci> S95 </ci>
            </apply>
          </math>
        </kineticLaw>
      </reaction>
      <reaction id="R341" reversible="false">
        <listOfReactants>
          <speciesReference species="S30"/>
          <speciesReference species="S96"/>
        </listOfReactants>
        <listOfProducts>
          <speciesReference species="S98"/>
        </listOfProducts>
        <kineticLaw>
          <math xmlns="http://www.w3.org/1998/Math/MathML">
            <apply>
              <times/>
              <ci> kon2CpeNOS_H </ci>
              <ci> S30 </ci>
              <ci> S96 </ci>
            </apply>
          </math>
        </kineticLaw>
      </reaction>
      <reaction id="R342" reversible="false">
        <listOfReactants>
          <speciesReference species="S97"/>
        </listOfReactants>
        <listOfProducts>
          <speciesReference species="S30"/>
          <speciesReference species="S95"/>
        </listOfProducts>
        <kineticLaw>
          <math xmlns="http://www.w3.org/1998/Math/MathML">
            <apply>
              <times/>
              <ci> koffCaMpeNOS_H </ci>
              <ci> S97 </ci>
            </apply>
          </math>
        </kineticLaw>
      </reaction>
      <reaction id="R343" reversible="false">
        <listOfReactants>
          <speciesReference species="S98"/>
        </listOfReactants>
        <listOfProducts>
          <speciesReference species="S30"/>
          <speciesReference species="S96"/>
        </listOfProducts>
        <kineticLaw>
          <math xmlns="http://www.w3.org/1998/Math/MathML">
            <apply>
              <times/>
              <ci> koffCaMpeNOS_H </ci>
              <ci> S98 </ci>
            </apply>
          </math>
        </kineticLaw>
      </reaction>
      <reaction id="R344" reversible="false">
        <listOfReactants>
          <speciesReference species="S31"/>
          <speciesReference species="S95"/>
        </listOfReactants>
        <listOfProducts>
          <speciesReference species="S99"/>
        </listOfProducts>
        <kineticLaw>
          <math xmlns="http://www.w3.org/1998/Math/MathML">
            <apply>
              <times/>
              <ci> kon2NpeNOS_H </ci>
              <ci> S31 </ci>
              <ci> S95 </ci>
            </apply>
          </math>
        </kineticLaw>
      </reaction>
      <reaction id="R345" reversible="false">
        <listOfReactants>
          <speciesReference species="S31"/>
          <speciesReference species="S96"/>
        </listOfReactants>
        <listOfProducts>
          <speciesReference species="S100"/>
        </listOfProducts>
        <kineticLaw>
          <math xmlns="http://www.w3.org/1998/Math/MathML">
            <apply>
              <times/>
              <ci> kon2NpeNOS_H </ci>
              <ci> S31 </ci>
              <ci> S96 </ci>
            </apply>
          </math>
        </kineticLaw>
      </reaction>
      <reaction id="R346" reversible="false">
        <listOfReactants>
          <speciesReference species="S99"/>
        </listOfReactants>
        <listOfProducts>
          <speciesReference species="S31"/>
          <speciesReference species="S95"/>
        </listOfProducts>
        <kineticLaw>
          <math xmlns="http://www.w3.org/1998/Math/MathML">
            <apply>
              <times/>
              <ci> koffCaMpeNOS_H </ci>
              <ci> S99 </ci>
            </apply>
          </math>
        </kineticLaw>
      </reaction>
      <reaction id="R347" reversible="false">
        <listOfReactants>
          <speciesReference species="S100"/>
        </listOfReactants>
        <listOfProducts>
          <speciesReference species="S31"/>
          <speciesReference species="S96"/>
        </listOfProducts>
        <kineticLaw>
          <math xmlns="http://www.w3.org/1998/Math/MathML">
            <apply>
              <times/>
              <ci> koffCaMpeNOS_H </ci>
              <ci> S100 </ci>
            </apply>
          </math>
        </kineticLaw>
      </reaction>
      <reaction id="R348" reversible="false">
        <listOfReactants>
          <speciesReference species="S40"/>
          <speciesReference species="S95"/>
        </listOfReactants>
        <listOfProducts>
          <speciesReference species="S101"/>
        </listOfProducts>
        <kineticLaw>
          <math xmlns="http://www.w3.org/1998/Math/MathML">
            <apply>
              <times/>
              <ci> kon4peNOS_H </ci>
              <ci> S40 </ci>
              <ci> S95 </ci>
            </apply>
          </math>
        </kineticLaw>
      </reaction>
      <reaction id="R349" reversible="false">
        <listOfReactants>
          <speciesReference species="S40"/>
          <speciesReference species="S96"/>
        </listOfReactants>
        <listOfProducts>
          <speciesReference species="S102"/>
        </listOfProducts>
        <kineticLaw>
          <math xmlns="http://www.w3.org/1998/Math/MathML">
            <apply>
              <times/>
              <ci> kon4peNOS_H </ci>
              <ci> S40 </ci>
              <ci> S96 </ci>
            </apply>
          </math>
        </kineticLaw>
      </reaction>
      <reaction id="R350" reversible="false">
        <listOfReactants>
          <speciesReference species="S101"/>
        </listOfReactants>
        <listOfProducts>
          <speciesReference species="S40"/>
          <speciesReference species="S95"/>
        </listOfProducts>
        <kineticLaw>
          <math xmlns="http://www.w3.org/1998/Math/MathML">
            <apply>
              <times/>
              <ci> koffCaMpeNOS_H </ci>
              <ci> S101 </ci>
            </apply>
          </math>
        </kineticLaw>
      </reaction>
      <reaction id="R351" reversible="false">
        <listOfReactants>
          <speciesReference species="S102"/>
        </listOfReactants>
        <listOfProducts>
          <speciesReference species="S40"/>
          <speciesReference species="S96"/>
        </listOfProducts>
        <kineticLaw>
          <math xmlns="http://www.w3.org/1998/Math/MathML">
            <apply>
              <times/>
              <ci> koffCaMpeNOS_H </ci>
              <ci> S102 </ci>
            </apply>
          </math>
        </kineticLaw>
      </reaction>
      <reaction id="R352" reversible="false">
        <listOfReactants>
          <speciesReference species="S71"/>
          <speciesReference species="S103"/>
        </listOfReactants>
        <listOfProducts>
          <speciesReference species="S121"/>
        </listOfProducts>
        <kineticLaw>
          <math xmlns="http://www.w3.org/1998/Math/MathML">
            <apply>
              <times/>
              <ci> konHsp90_CaMeNOS </ci>
              <ci> S71 </ci>
              <ci> S103 </ci>
            </apply>
          </math>
        </kineticLaw>
      </reaction>
      <reaction id="R353" reversible="false">
        <listOfReactants>
          <speciesReference species="S71"/>
          <speciesReference species="S104"/>
        </listOfReactants>
        <listOfProducts>
          <speciesReference species="S122"/>
        </listOfProducts>
        <kineticLaw>
          <math xmlns="http://www.w3.org/1998/Math/MathML">
            <apply>
              <times/>
              <ci> konHsp90_CaMeNOS </ci>
              <ci> S71 </ci>
              <ci> S104 </ci>
            </apply>
          </math>
        </kineticLaw>
      </reaction>
      <reaction id="R354" reversible="false">
        <listOfReactants>
          <speciesReference species="S71"/>
          <speciesReference species="S105"/>
        </listOfReactants>
        <listOfProducts>
          <speciesReference species="S123"/>
        </listOfProducts>
        <kineticLaw>
          <math xmlns="http://www.w3.org/1998/Math/MathML">
            <apply>
              <times/>
              <ci> konHsp90_CaMeNOS </ci>
              <ci> S71 </ci>
              <ci> S105 </ci>
            </apply>
          </math>
        </kineticLaw>
      </reaction>
      <reaction id="R355" reversible="false">
        <listOfReactants>
          <speciesReference species="S71"/>
          <speciesReference species="S106"/>
        </listOfReactants>
        <listOfProducts>
          <speciesReference species="S124"/>
        </listOfProducts>
        <kineticLaw>
          <math xmlns="http://www.w3.org/1998/Math/MathML">
            <apply>
              <times/>
              <ci> konHsp90_CaMeNOS </ci>
              <ci> S71 </ci>
              <ci> S106 </ci>
            </apply>
          </math>
        </kineticLaw>
      </reaction>
      <reaction id="R356" reversible="false">
        <listOfReactants>
          <speciesReference species="S71"/>
          <speciesReference species="S107"/>
        </listOfReactants>
        <listOfProducts>
          <speciesReference species="S125"/>
        </listOfProducts>
        <kineticLaw>
          <math xmlns="http://www.w3.org/1998/Math/MathML">
            <apply>
              <times/>
              <ci> konHsp90_CaMeNOS </ci>
              <ci> S71 </ci>
              <ci> S107 </ci>
            </apply>
          </math>
        </kineticLaw>
      </reaction>
      <reaction id="R357" reversible="false">
        <listOfReactants>
          <speciesReference species="S71"/>
          <speciesReference species="S108"/>
        </listOfReactants>
        <listOfProducts>
          <speciesReference species="S126"/>
        </listOfProducts>
        <kineticLaw>
          <math xmlns="http://www.w3.org/1998/Math/MathML">
            <apply>
              <times/>
              <ci> konHsp90_CaMeNOS </ci>
              <ci> S71 </ci>
              <ci> S108 </ci>
            </apply>
          </math>
        </kineticLaw>
      </reaction>
      <reaction id="R358" reversible="false">
        <listOfReactants>
          <speciesReference species="S10"/>
          <speciesReference species="S93"/>
        </listOfReactants>
        <listOfProducts>
          <speciesReference species="S127"/>
        </listOfProducts>
        <kineticLaw>
          <math xmlns="http://www.w3.org/1998/Math/MathML">
            <apply>
              <times/>
              <ci> konHsp90_eNOS </ci>
              <ci> S10 </ci>
              <ci> S93 </ci>
            </apply>
          </math>
        </kineticLaw>
      </reaction>
      <reaction id="R359" reversible="false">
        <listOfReactants>
          <speciesReference species="S10"/>
          <speciesReference species="S94"/>
        </listOfReactants>
        <listOfProducts>
          <speciesReference species="S111"/>
        </listOfProducts>
        <kineticLaw>
          <math xmlns="http://www.w3.org/1998/Math/MathML">
            <apply>
              <times/>
              <ci> konHsp90_eNOS </ci>
              <ci> S10 </ci>
              <ci> S94 </ci>
            </apply>
          </math>
        </kineticLaw>
      </reaction>
      <reaction id="R360" reversible="false">
        <listOfReactants>
          <speciesReference species="S32"/>
          <speciesReference species="S93"/>
        </listOfReactants>
        <listOfProducts>
          <speciesReference species="S128"/>
        </listOfProducts>
        <kineticLaw>
          <math xmlns="http://www.w3.org/1998/Math/MathML">
            <apply>
              <times/>
              <ci> konHsp90_eNOS </ci>
              <ci> S32 </ci>
              <ci> S93 </ci>
            </apply>
          </math>
        </kineticLaw>
      </reaction>
      <reaction id="R361" reversible="false">
        <listOfReactants>
          <speciesReference species="S32"/>
          <speciesReference species="S94"/>
        </listOfReactants>
        <listOfProducts>
          <speciesReference species="S112"/>
        </listOfProducts>
        <kineticLaw>
          <math xmlns="http://www.w3.org/1998/Math/MathML">
            <apply>
              <times/>
              <ci> konHsp90_eNOS </ci>
              <ci> S32 </ci>
              <ci> S94 </ci>
            </apply>
          </math>
        </kineticLaw>
      </reaction>
      <reaction id="R362" reversible="false">
        <listOfReactants>
          <speciesReference species="S95"/>
        </listOfReactants>
        <listOfProducts>
          <speciesReference species="S10"/>
          <speciesReference species="S90"/>
        </listOfProducts>
        <kineticLaw>
          <math xmlns="http://www.w3.org/1998/Math/MathML">
            <apply>
              <times/>
              <ci> koffHsp90_eNOS </ci>
              <ci> S95 </ci>
            </apply>
          </math>
        </kineticLaw>
      </reaction>
      <reaction id="R363" reversible="false">
        <listOfReactants>
          <speciesReference species="S96"/>
        </listOfReactants>
        <listOfProducts>
          <speciesReference species="S32"/>
          <speciesReference species="S90"/>
        </listOfProducts>
        <kineticLaw>
          <math xmlns="http://www.w3.org/1998/Math/MathML">
            <apply>
              <times/>
              <ci> koffHsp90_eNOS </ci>
              <ci> S96 </ci>
            </apply>
          </math>
        </kineticLaw>
      </reaction>
      <reaction id="R364" reversible="false">
        <listOfReactants>
          <speciesReference species="S95"/>
        </listOfReactants>
        <listOfProducts>
          <speciesReference species="S72"/>
          <speciesReference species="S74"/>
        </listOfProducts>
        <kineticLaw>
          <math xmlns="http://www.w3.org/1998/Math/MathML">
            <apply>
              <times/>
              <ci> koffpAkt_pHsp90 </ci>
              <ci> S95 </ci>
            </apply>
          </math>
        </kineticLaw>
      </reaction>
      <reaction id="R365" reversible="false">
        <listOfReactants>
          <speciesReference species="S96"/>
        </listOfReactants>
        <listOfProducts>
          <speciesReference species="S72"/>
          <speciesReference species="S75"/>
        </listOfProducts>
        <kineticLaw>
          <math xmlns="http://www.w3.org/1998/Math/MathML">
            <apply>
              <times/>
              <ci> koffpAkt_pHsp90 </ci>
              <ci> S96 </ci>
            </apply>
          </math>
        </kineticLaw>
      </reaction>
      <reaction id="R366" reversible="false">
        <listOfReactants>
          <speciesReference species="S97"/>
        </listOfReactants>
        <listOfProducts>
          <speciesReference species="S72"/>
          <speciesReference species="S76"/>
        </listOfProducts>
        <kineticLaw>
          <math xmlns="http://www.w3.org/1998/Math/MathML">
            <apply>
              <times/>
              <ci> koffpAkt_pHsp90 </ci>
              <ci> S97 </ci>
            </apply>
          </math>
        </kineticLaw>
      </reaction>
      <reaction id="R367" reversible="false">
        <listOfReactants>
          <speciesReference species="S98"/>
        </listOfReactants>
        <listOfProducts>
          <speciesReference species="S72"/>
          <speciesReference species="S77"/>
        </listOfProducts>
        <kineticLaw>
          <math xmlns="http://www.w3.org/1998/Math/MathML">
            <apply>
              <times/>
              <ci> koffpAkt_pHsp90 </ci>
              <ci> S98 </ci>
            </apply>
          </math>
        </kineticLaw>
      </reaction>
      <reaction id="R368" reversible="false">
        <listOfReactants>
          <speciesReference species="S99"/>
        </listOfReactants>
        <listOfProducts>
          <speciesReference species="S72"/>
          <speciesReference species="S78"/>
        </listOfProducts>
        <kineticLaw>
          <math xmlns="http://www.w3.org/1998/Math/MathML">
            <apply>
              <times/>
              <ci> koffpAkt_pHsp90 </ci>
              <ci> S99 </ci>
            </apply>
          </math>
        </kineticLaw>
      </reaction>
      <reaction id="R369" reversible="false">
        <listOfReactants>
          <speciesReference species="S100"/>
        </listOfReactants>
        <listOfProducts>
          <speciesReference species="S72"/>
          <speciesReference species="S79"/>
        </listOfProducts>
        <kineticLaw>
          <math xmlns="http://www.w3.org/1998/Math/MathML">
            <apply>
              <times/>
              <ci> koffpAkt_pHsp90 </ci>
              <ci> S100 </ci>
            </apply>
          </math>
        </kineticLaw>
      </reaction>
      <reaction id="R370" reversible="false">
        <listOfReactants>
          <speciesReference species="S101"/>
        </listOfReactants>
        <listOfProducts>
          <speciesReference species="S72"/>
          <speciesReference species="S80"/>
        </listOfProducts>
        <kineticLaw>
          <math xmlns="http://www.w3.org/1998/Math/MathML">
            <apply>
              <times/>
              <ci> koffpAkt_pHsp90 </ci>
              <ci> S101 </ci>
            </apply>
          </math>
        </kineticLaw>
      </reaction>
      <reaction id="R371" reversible="false">
        <listOfReactants>
          <speciesReference species="S102"/>
        </listOfReactants>
        <listOfProducts>
          <speciesReference species="S72"/>
          <speciesReference species="S81"/>
        </listOfProducts>
        <kineticLaw>
          <math xmlns="http://www.w3.org/1998/Math/MathML">
            <apply>
              <times/>
              <ci> koffpAkt_pHsp90 </ci>
              <ci> S102 </ci>
            </apply>
          </math>
        </kineticLaw>
      </reaction>
      <reaction id="R372" reversible="false">
        <listOfReactants>
          <speciesReference species="S95"/>
        </listOfReactants>
        <listOfProducts>
          <speciesReference species="S71"/>
          <speciesReference species="S82"/>
        </listOfProducts>
        <kineticLaw>
          <math xmlns="http://www.w3.org/1998/Math/MathML">
            <apply>
              <times/>
              <ci> koffHsp90_eNOS </ci>
              <ci> S95 </ci>
            </apply>
          </math>
        </kineticLaw>
      </reaction>
      <reaction id="R373" reversible="false">
        <listOfReactants>
          <speciesReference species="S96"/>
        </listOfReactants>
        <listOfProducts>
          <speciesReference species="S71"/>
          <speciesReference species="S83"/>
        </listOfProducts>
        <kineticLaw>
          <math xmlns="http://www.w3.org/1998/Math/MathML">
            <apply>
              <times/>
              <ci> koffHsp90_eNOS </ci>
              <ci> S96 </ci>
            </apply>
          </math>
        </kineticLaw>
      </reaction>
      <reaction id="R374" reversible="false">
        <listOfReactants>
          <speciesReference species="S97"/>
        </listOfReactants>
        <listOfProducts>
          <speciesReference species="S71"/>
          <speciesReference species="S84"/>
        </listOfProducts>
        <kineticLaw>
          <math xmlns="http://www.w3.org/1998/Math/MathML">
            <apply>
              <times/>
              <ci> koffHsp90_CaMeNOS </ci>
              <ci> S97 </ci>
            </apply>
          </math>
        </kineticLaw>
      </reaction>
      <reaction id="R375" reversible="false">
        <listOfReactants>
          <speciesReference species="S98"/>
        </listOfReactants>
        <listOfProducts>
          <speciesReference species="S71"/>
          <speciesReference species="S85"/>
        </listOfProducts>
        <kineticLaw>
          <math xmlns="http://www.w3.org/1998/Math/MathML">
            <apply>
              <times/>
              <ci> koffHsp90_CaMeNOS </ci>
              <ci> S98 </ci>
            </apply>
          </math>
        </kineticLaw>
      </reaction>
      <reaction id="R376" reversible="false">
        <listOfReactants>
          <speciesReference species="S99"/>
        </listOfReactants>
        <listOfProducts>
          <speciesReference species="S71"/>
          <speciesReference species="S86"/>
        </listOfProducts>
        <kineticLaw>
          <math xmlns="http://www.w3.org/1998/Math/MathML">
            <apply>
              <times/>
              <ci> koffHsp90_CaMeNOS </ci>
              <ci> S99 </ci>
            </apply>
          </math>
        </kineticLaw>
      </reaction>
      <reaction id="R377" reversible="false">
        <listOfReactants>
          <speciesReference species="S100"/>
        </listOfReactants>
        <listOfProducts>
          <speciesReference species="S71"/>
          <speciesReference species="S87"/>
        </listOfProducts>
        <kineticLaw>
          <math xmlns="http://www.w3.org/1998/Math/MathML">
            <apply>
              <times/>
              <ci> koffHsp90_CaMeNOS </ci>
              <ci> S100 </ci>
            </apply>
          </math>
        </kineticLaw>
      </reaction>
      <reaction id="R378" reversible="false">
        <listOfReactants>
          <speciesReference species="S101"/>
        </listOfReactants>
        <listOfProducts>
          <speciesReference species="S71"/>
          <speciesReference species="S88"/>
        </listOfProducts>
        <kineticLaw>
          <math xmlns="http://www.w3.org/1998/Math/MathML">
            <apply>
              <times/>
              <ci> koffHsp90_CaMeNOS </ci>
              <ci> S101 </ci>
            </apply>
          </math>
        </kineticLaw>
      </reaction>
      <reaction id="R379" reversible="false">
        <listOfReactants>
          <speciesReference species="S102"/>
        </listOfReactants>
        <listOfProducts>
          <speciesReference species="S71"/>
          <speciesReference species="S89"/>
        </listOfProducts>
        <kineticLaw>
          <math xmlns="http://www.w3.org/1998/Math/MathML">
            <apply>
              <times/>
              <ci> koffHsp90_CaMeNOS </ci>
              <ci> S102 </ci>
            </apply>
          </math>
        </kineticLaw>
      </reaction>
      <reaction id="R380" reversible="false">
        <listOfReactants>
          <speciesReference species="S41"/>
          <speciesReference species="S93"/>
        </listOfReactants>
        <listOfProducts>
          <speciesReference species="S129"/>
        </listOfProducts>
        <kineticLaw>
          <math xmlns="http://www.w3.org/1998/Math/MathML">
            <apply>
              <times/>
              <ci> konHsp90_CaMeNOS </ci>
              <ci> S41 </ci>
              <ci> S93 </ci>
            </apply>
          </math>
        </kineticLaw>
      </reaction>
      <reaction id="R381" reversible="false">
        <listOfReactants>
          <speciesReference species="S41"/>
          <speciesReference species="S94"/>
        </listOfReactants>
        <listOfProducts>
          <speciesReference species="S113"/>
        </listOfProducts>
        <kineticLaw>
          <math xmlns="http://www.w3.org/1998/Math/MathML">
            <apply>
              <times/>
              <ci> konHsp90_CaMeNOS </ci>
              <ci> S41 </ci>
              <ci> S94 </ci>
            </apply>
          </math>
        </kineticLaw>
      </reaction>
      <reaction id="R382" reversible="false">
        <listOfReactants>
          <speciesReference species="S42"/>
          <speciesReference species="S93"/>
        </listOfReactants>
        <listOfProducts>
          <speciesReference species="S130"/>
        </listOfProducts>
        <kineticLaw>
          <math xmlns="http://www.w3.org/1998/Math/MathML">
            <apply>
              <times/>
              <ci> konHsp90_CaMeNOS </ci>
              <ci> S42 </ci>
              <ci> S93 </ci>
            </apply>
          </math>
        </kineticLaw>
      </reaction>
      <reaction id="R383" reversible="false">
        <listOfReactants>
          <speciesReference species="S42"/>
          <speciesReference species="S94"/>
        </listOfReactants>
        <listOfProducts>
          <speciesReference species="S114"/>
        </listOfProducts>
        <kineticLaw>
          <math xmlns="http://www.w3.org/1998/Math/MathML">
            <apply>
              <times/>
              <ci> konHsp90_CaMeNOS </ci>
              <ci> S42 </ci>
              <ci> S94 </ci>
            </apply>
          </math>
        </kineticLaw>
      </reaction>
      <reaction id="R384" reversible="false">
        <listOfReactants>
          <speciesReference species="S43"/>
          <speciesReference species="S93"/>
        </listOfReactants>
        <listOfProducts>
          <speciesReference species="S131"/>
        </listOfProducts>
        <kineticLaw>
          <math xmlns="http://www.w3.org/1998/Math/MathML">
            <apply>
              <times/>
              <ci> konHsp90_CaMeNOS </ci>
              <ci> S43 </ci>
              <ci> S93 </ci>
            </apply>
          </math>
        </kineticLaw>
      </reaction>
      <reaction id="R385" reversible="false">
        <listOfReactants>
          <speciesReference species="S43"/>
          <speciesReference species="S94"/>
        </listOfReactants>
        <listOfProducts>
          <speciesReference species="S115"/>
        </listOfProducts>
        <kineticLaw>
          <math xmlns="http://www.w3.org/1998/Math/MathML">
            <apply>
              <times/>
              <ci> konHsp90_CaMeNOS </ci>
              <ci> S43 </ci>
              <ci> S94 </ci>
            </apply>
          </math>
        </kineticLaw>
      </reaction>
      <reaction id="R386" reversible="false">
        <listOfReactants>
          <speciesReference species="S44"/>
          <speciesReference species="S93"/>
        </listOfReactants>
        <listOfProducts>
          <speciesReference species="S132"/>
        </listOfProducts>
        <kineticLaw>
          <math xmlns="http://www.w3.org/1998/Math/MathML">
            <apply>
              <times/>
              <ci> konHsp90_CaMeNOS </ci>
              <ci> S44 </ci>
              <ci> S93 </ci>
            </apply>
          </math>
        </kineticLaw>
      </reaction>
      <reaction id="R387" reversible="false">
        <listOfReactants>
          <speciesReference species="S44"/>
          <speciesReference species="S94"/>
        </listOfReactants>
        <listOfProducts>
          <speciesReference species="S116"/>
        </listOfProducts>
        <kineticLaw>
          <math xmlns="http://www.w3.org/1998/Math/MathML">
            <apply>
              <times/>
              <ci> konHsp90_CaMeNOS </ci>
              <ci> S44 </ci>
              <ci> S94 </ci>
            </apply>
          </math>
        </kineticLaw>
      </reaction>
      <reaction id="R388" reversible="false">
        <listOfReactants>
          <speciesReference species="S49"/>
          <speciesReference species="S93"/>
        </listOfReactants>
        <listOfProducts>
          <speciesReference species="S133"/>
        </listOfProducts>
        <kineticLaw>
          <math xmlns="http://www.w3.org/1998/Math/MathML">
            <apply>
              <times/>
              <ci> konHsp90_CaMeNOS </ci>
              <ci> S49 </ci>
              <ci> S93 </ci>
            </apply>
          </math>
        </kineticLaw>
      </reaction>
      <reaction id="R389" reversible="false">
        <listOfReactants>
          <speciesReference species="S49"/>
          <speciesReference species="S94"/>
        </listOfReactants>
        <listOfProducts>
          <speciesReference species="S117"/>
        </listOfProducts>
        <kineticLaw>
          <math xmlns="http://www.w3.org/1998/Math/MathML">
            <apply>
              <times/>
              <ci> konHsp90_CaMeNOS </ci>
              <ci> S49 </ci>
              <ci> S94 </ci>
            </apply>
          </math>
        </kineticLaw>
      </reaction>
      <reaction id="R390" reversible="false">
        <listOfReactants>
          <speciesReference species="S50"/>
          <speciesReference species="S93"/>
        </listOfReactants>
        <listOfProducts>
          <speciesReference species="S134"/>
        </listOfProducts>
        <kineticLaw>
          <math xmlns="http://www.w3.org/1998/Math/MathML">
            <apply>
              <times/>
              <ci> konHsp90_CaMeNOS </ci>
              <ci> S50 </ci>
              <ci> S93 </ci>
            </apply>
          </math>
        </kineticLaw>
      </reaction>
      <reaction id="R391" reversible="false">
        <listOfReactants>
          <speciesReference species="S50"/>
          <speciesReference species="S94"/>
        </listOfReactants>
        <listOfProducts>
          <speciesReference species="S118"/>
        </listOfProducts>
        <kineticLaw>
          <math xmlns="http://www.w3.org/1998/Math/MathML">
            <apply>
              <times/>
              <ci> konHsp90_CaMeNOS </ci>
              <ci> S50 </ci>
              <ci> S94 </ci>
            </apply>
          </math>
        </kineticLaw>
      </reaction>
      <reaction id="R392" reversible="false">
        <listOfReactants>
          <speciesReference species="S97"/>
        </listOfReactants>
        <listOfProducts>
          <speciesReference species="S41"/>
          <speciesReference species="S90"/>
        </listOfProducts>
        <kineticLaw>
          <math xmlns="http://www.w3.org/1998/Math/MathML">
            <apply>
              <times/>
              <ci> koffHsp90_CaMeNOS </ci>
              <ci> S97 </ci>
            </apply>
          </math>
        </kineticLaw>
      </reaction>
      <reaction id="R393" reversible="false">
        <listOfReactants>
          <speciesReference species="S98"/>
        </listOfReactants>
        <listOfProducts>
          <speciesReference species="S42"/>
          <speciesReference species="S90"/>
        </listOfProducts>
        <kineticLaw>
          <math xmlns="http://www.w3.org/1998/Math/MathML">
            <apply>
              <times/>
              <ci> koffHsp90_CaMeNOS </ci>
              <ci> S98 </ci>
            </apply>
          </math>
        </kineticLaw>
      </reaction>
      <reaction id="R394" reversible="false">
        <listOfReactants>
          <speciesReference species="S99"/>
        </listOfReactants>
        <listOfProducts>
          <speciesReference species="S43"/>
          <speciesReference species="S90"/>
        </listOfProducts>
        <kineticLaw>
          <math xmlns="http://www.w3.org/1998/Math/MathML">
            <apply>
              <times/>
              <ci> koffHsp90_CaMeNOS </ci>
              <ci> S99 </ci>
            </apply>
          </math>
        </kineticLaw>
      </reaction>
      <reaction id="R395" reversible="false">
        <listOfReactants>
          <speciesReference species="S100"/>
        </listOfReactants>
        <listOfProducts>
          <speciesReference species="S44"/>
          <speciesReference species="S90"/>
        </listOfProducts>
        <kineticLaw>
          <math xmlns="http://www.w3.org/1998/Math/MathML">
            <apply>
              <times/>
              <ci> koffHsp90_CaMeNOS </ci>
              <ci> S100 </ci>
            </apply>
          </math>
        </kineticLaw>
      </reaction>
      <reaction id="R396" reversible="false">
        <listOfReactants>
          <speciesReference species="S101"/>
        </listOfReactants>
        <listOfProducts>
          <speciesReference species="S49"/>
          <speciesReference species="S90"/>
        </listOfProducts>
        <kineticLaw>
          <math xmlns="http://www.w3.org/1998/Math/MathML">
            <apply>
              <times/>
              <ci> koffHsp90_CaMeNOS </ci>
              <ci> S101 </ci>
            </apply>
          </math>
        </kineticLaw>
      </reaction>
      <reaction id="R397" reversible="false">
        <listOfReactants>
          <speciesReference species="S102"/>
        </listOfReactants>
        <listOfProducts>
          <speciesReference species="S50"/>
          <speciesReference species="S90"/>
        </listOfProducts>
        <kineticLaw>
          <math xmlns="http://www.w3.org/1998/Math/MathML">
            <apply>
              <times/>
              <ci> koffHsp90_CaMeNOS </ci>
              <ci> S102 </ci>
            </apply>
          </math>
        </kineticLaw>
      </reaction>
      <reaction id="R398" reversible="false">
        <listOfReactants>
          <speciesReference species="S97"/>
        </listOfReactants>
        <listOfProducts>
          <speciesReference species="S72"/>
          <speciesReference species="S121"/>
        </listOfProducts>
        <kineticLaw>
          <math xmlns="http://www.w3.org/1998/Math/MathML">
            <apply>
              <times/>
              <ci> kcat_pAkt_H </ci>
              <ci> S97 </ci>
            </apply>
          </math>
        </kineticLaw>
      </reaction>
      <reaction id="R399" reversible="false">
        <listOfReactants>
          <speciesReference species="S98"/>
        </listOfReactants>
        <listOfProducts>
          <speciesReference species="S72"/>
          <speciesReference species="S122"/>
        </listOfProducts>
        <kineticLaw>
          <math xmlns="http://www.w3.org/1998/Math/MathML">
            <apply>
              <times/>
              <ci> kcat_pAkt_H </ci>
              <ci> S98 </ci>
            </apply>
          </math>
        </kineticLaw>
      </reaction>
      <reaction id="R400" reversible="false">
        <listOfReactants>
          <speciesReference species="S99"/>
        </listOfReactants>
        <listOfProducts>
          <speciesReference species="S72"/>
          <speciesReference species="S123"/>
        </listOfProducts>
        <kineticLaw>
          <math xmlns="http://www.w3.org/1998/Math/MathML">
            <apply>
              <times/>
              <ci> kcat_pAkt_H </ci>
              <ci> S99 </ci>
            </apply>
          </math>
        </kineticLaw>
      </reaction>
      <reaction id="R401" reversible="false">
        <listOfReactants>
          <speciesReference species="S100"/>
        </listOfReactants>
        <listOfProducts>
          <speciesReference species="S72"/>
          <speciesReference species="S124"/>
        </listOfProducts>
        <kineticLaw>
          <math xmlns="http://www.w3.org/1998/Math/MathML">
            <apply>
              <times/>
              <ci> kcat_pAkt_H </ci>
              <ci> S100 </ci>
            </apply>
          </math>
        </kineticLaw>
      </reaction>
      <reaction id="R402" reversible="false">
        <listOfReactants>
          <speciesReference species="S101"/>
        </listOfReactants>
        <listOfProducts>
          <speciesReference species="S72"/>
          <speciesReference species="S125"/>
        </listOfProducts>
        <kineticLaw>
          <math xmlns="http://www.w3.org/1998/Math/MathML">
            <apply>
              <times/>
              <ci> kcat_pAkt_H </ci>
              <ci> S101 </ci>
            </apply>
          </math>
        </kineticLaw>
      </reaction>
      <reaction id="R403" reversible="false">
        <listOfReactants>
          <speciesReference species="S102"/>
        </listOfReactants>
        <listOfProducts>
          <speciesReference species="S72"/>
          <speciesReference species="S126"/>
        </listOfProducts>
        <kineticLaw>
          <math xmlns="http://www.w3.org/1998/Math/MathML">
            <apply>
              <times/>
              <ci> kcat_pAkt_H </ci>
              <ci> S102 </ci>
            </apply>
          </math>
        </kineticLaw>
      </reaction>
      <reaction id="R404" reversible="false">
        <listOfReactants>
          <speciesReference species="S103"/>
        </listOfReactants>
        <listOfProducts>
          <speciesReference species="S41"/>
        </listOfProducts>
        <kineticLaw>
          <math xmlns="http://www.w3.org/1998/Math/MathML">
            <apply>
              <times/>
              <ci> kdp_eNOS </ci>
              <ci> S103 </ci>
            </apply>
          </math>
        </kineticLaw>
      </reaction>
      <reaction id="R405" reversible="false">
        <listOfReactants>
          <speciesReference species="S104"/>
        </listOfReactants>
        <listOfProducts>
          <speciesReference species="S42"/>
        </listOfProducts>
        <kineticLaw>
          <math xmlns="http://www.w3.org/1998/Math/MathML">
            <apply>
              <times/>
              <ci> kdp_eNOS </ci>
              <ci> S104 </ci>
            </apply>
          </math>
        </kineticLaw>
      </reaction>
      <reaction id="R406" reversible="false">
        <listOfReactants>
          <speciesReference species="S105"/>
        </listOfReactants>
        <listOfProducts>
          <speciesReference species="S43"/>
        </listOfProducts>
        <kineticLaw>
          <math xmlns="http://www.w3.org/1998/Math/MathML">
            <apply>
              <times/>
              <ci> kdp_eNOS </ci>
              <ci> S105 </ci>
            </apply>
          </math>
        </kineticLaw>
      </reaction>
      <reaction id="R407" reversible="false">
        <listOfReactants>
          <speciesReference species="S106"/>
        </listOfReactants>
        <listOfProducts>
          <speciesReference species="S44"/>
        </listOfProducts>
        <kineticLaw>
          <math xmlns="http://www.w3.org/1998/Math/MathML">
            <apply>
              <times/>
              <ci> kdp_eNOS </ci>
              <ci> S106 </ci>
            </apply>
          </math>
        </kineticLaw>
      </reaction>
      <reaction id="R408" reversible="false">
        <listOfReactants>
          <speciesReference species="S107"/>
        </listOfReactants>
        <listOfProducts>
          <speciesReference species="S49"/>
        </listOfProducts>
        <kineticLaw>
          <math xmlns="http://www.w3.org/1998/Math/MathML">
            <apply>
              <times/>
              <ci> kdp_eNOS </ci>
              <ci> S107 </ci>
            </apply>
          </math>
        </kineticLaw>
      </reaction>
      <reaction id="R409" reversible="false">
        <listOfReactants>
          <speciesReference species="S108"/>
        </listOfReactants>
        <listOfProducts>
          <speciesReference species="S50"/>
        </listOfProducts>
        <kineticLaw>
          <math xmlns="http://www.w3.org/1998/Math/MathML">
            <apply>
              <times/>
              <ci> kdp_eNOS </ci>
              <ci> S108 </ci>
            </apply>
          </math>
        </kineticLaw>
      </reaction>
      <reaction id="R410" reversible="false">
        <listOfReactants>
          <speciesReference species="S103"/>
        </listOfReactants>
        <listOfProducts>
          <speciesReference species="S1"/>
        </listOfProducts>
        <kineticLaw>
          <math xmlns="http://www.w3.org/1998/Math/MathML">
            <apply>
              <times/>
              <ci> kdeg_eNOS </ci>
              <ci> S103 </ci>
            </apply>
          </math>
        </kineticLaw>
      </reaction>
      <reaction id="R411" reversible="false">
        <listOfReactants>
          <speciesReference species="S105"/>
        </listOfReactants>
        <listOfProducts>
          <speciesReference species="S1"/>
        </listOfProducts>
        <kineticLaw>
          <math xmlns="http://www.w3.org/1998/Math/MathML">
            <apply>
              <times/>
              <ci> kdeg_eNOS </ci>
              <ci> S105 </ci>
            </apply>
          </math>
        </kineticLaw>
      </reaction>
      <reaction id="R412" reversible="false">
        <listOfReactants>
          <speciesReference species="S107"/>
        </listOfReactants>
        <listOfProducts>
          <speciesReference species="S1"/>
        </listOfProducts>
        <kineticLaw>
          <math xmlns="http://www.w3.org/1998/Math/MathML">
            <apply>
              <times/>
              <ci> kdeg_eNOS </ci>
              <ci> S107 </ci>
            </apply>
          </math>
        </kineticLaw>
      </reaction>
      <reaction id="R413" reversible="false">
        <listOfReactants>
          <speciesReference species="S13"/>
          <speciesReference species="S95"/>
        </listOfReactants>
        <listOfProducts>
          <speciesReference species="S96"/>
        </listOfProducts>
        <kineticLaw>
          <math xmlns="http://www.w3.org/1998/Math/MathML">
            <apply>
              <times/>
              <ci> kon_beNOS_Arg </ci>
              <ci> S13 </ci>
              <ci> S95 </ci>
            </apply>
          </math>
        </kineticLaw>
      </reaction>
      <reaction id="R414" reversible="false">
        <listOfReactants>
          <speciesReference species="S96"/>
        </listOfReactants>
        <listOfProducts>
          <speciesReference species="S13"/>
          <speciesReference species="S95"/>
        </listOfProducts>
        <kineticLaw>
          <math xmlns="http://www.w3.org/1998/Math/MathML">
            <apply>
              <times/>
              <ci> koff_beNOS_Arg </ci>
              <ci> S96 </ci>
            </apply>
          </math>
        </kineticLaw>
      </reaction>
      <reaction id="R415" reversible="false">
        <listOfReactants>
          <speciesReference species="S13"/>
          <speciesReference species="S103"/>
        </listOfReactants>
        <listOfProducts>
          <speciesReference species="S104"/>
        </listOfProducts>
        <kineticLaw>
          <math xmlns="http://www.w3.org/1998/Math/MathML">
            <apply>
              <times/>
              <ci> kon_peNOS_Arg </ci>
              <ci> S13 </ci>
              <ci> S103 </ci>
            </apply>
          </math>
        </kineticLaw>
      </reaction>
      <reaction id="R416" reversible="false">
        <listOfReactants>
          <speciesReference species="S13"/>
          <speciesReference species="S105"/>
        </listOfReactants>
        <listOfProducts>
          <speciesReference species="S106"/>
        </listOfProducts>
        <kineticLaw>
          <math xmlns="http://www.w3.org/1998/Math/MathML">
            <apply>
              <times/>
              <ci> kon_peNOS_Arg </ci>
              <ci> S13 </ci>
              <ci> S105 </ci>
            </apply>
          </math>
        </kineticLaw>
      </reaction>
      <reaction id="R417" reversible="false">
        <listOfReactants>
          <speciesReference species="S13"/>
          <speciesReference species="S107"/>
        </listOfReactants>
        <listOfProducts>
          <speciesReference species="S108"/>
        </listOfProducts>
        <kineticLaw>
          <math xmlns="http://www.w3.org/1998/Math/MathML">
            <apply>
              <times/>
              <ci> kon_peNOS_Arg </ci>
              <ci> S13 </ci>
              <ci> S107 </ci>
            </apply>
          </math>
        </kineticLaw>
      </reaction>
      <reaction id="R418" reversible="false">
        <listOfReactants>
          <speciesReference species="S104"/>
        </listOfReactants>
        <listOfProducts>
          <speciesReference species="S13"/>
          <speciesReference species="S103"/>
        </listOfProducts>
        <kineticLaw>
          <math xmlns="http://www.w3.org/1998/Math/MathML">
            <apply>
              <times/>
              <ci> koff_peNOS_Arg </ci>
              <ci> S104 </ci>
            </apply>
          </math>
        </kineticLaw>
      </reaction>
      <reaction id="R419" reversible="false">
        <listOfReactants>
          <speciesReference species="S106"/>
        </listOfReactants>
        <listOfProducts>
          <speciesReference species="S13"/>
          <speciesReference species="S105"/>
        </listOfProducts>
        <kineticLaw>
          <math xmlns="http://www.w3.org/1998/Math/MathML">
            <apply>
              <times/>
              <ci> koff_peNOS_Arg </ci>
              <ci> S106 </ci>
            </apply>
          </math>
        </kineticLaw>
      </reaction>
      <reaction id="R420" reversible="false">
        <listOfReactants>
          <speciesReference species="S108"/>
        </listOfReactants>
        <listOfProducts>
          <speciesReference species="S13"/>
          <speciesReference species="S107"/>
        </listOfProducts>
        <kineticLaw>
          <math xmlns="http://www.w3.org/1998/Math/MathML">
            <apply>
              <times/>
              <ci> koff_peNOS_Arg </ci>
              <ci> S108 </ci>
            </apply>
          </math>
        </kineticLaw>
      </reaction>
      <reaction id="R421" reversible="false">
        <listOfReactants>
          <speciesReference species="S104"/>
        </listOfReactants>
        <listOfProducts>
          <speciesReference species="S51"/>
          <speciesReference species="S52"/>
          <speciesReference species="S103"/>
        </listOfProducts>
        <kineticLaw>
          <math xmlns="http://www.w3.org/1998/Math/MathML">
            <apply>
              <times/>
              <ci> kcat_peNOS </ci>
              <ci> S104 </ci>
            </apply>
          </math>
        </kineticLaw>
      </reaction>
      <reaction id="R422" reversible="false">
        <listOfReactants>
          <speciesReference species="S106"/>
        </listOfReactants>
        <listOfProducts>
          <speciesReference species="S51"/>
          <speciesReference species="S52"/>
          <speciesReference species="S105"/>
        </listOfProducts>
        <kineticLaw>
          <math xmlns="http://www.w3.org/1998/Math/MathML">
            <apply>
              <times/>
              <ci> kcat_peNOS </ci>
              <ci> S106 </ci>
            </apply>
          </math>
        </kineticLaw>
      </reaction>
      <reaction id="R423" reversible="false">
        <listOfReactants>
          <speciesReference species="S108"/>
        </listOfReactants>
        <listOfProducts>
          <speciesReference species="S51"/>
          <speciesReference species="S52"/>
          <speciesReference species="S107"/>
        </listOfProducts>
        <kineticLaw>
          <math xmlns="http://www.w3.org/1998/Math/MathML">
            <apply>
              <times/>
              <ci> kcat_peNOS </ci>
              <ci> S108 </ci>
            </apply>
          </math>
        </kineticLaw>
      </reaction>
      <reaction id="R424" reversible="false">
        <listOfReactants>
          <speciesReference species="S13"/>
          <speciesReference species="S97"/>
        </listOfReactants>
        <listOfProducts>
          <speciesReference species="S98"/>
        </listOfProducts>
        <kineticLaw>
          <math xmlns="http://www.w3.org/1998/Math/MathML">
            <apply>
              <times/>
              <ci> kon_eNOS_Arg_H </ci>
              <ci> S13 </ci>
              <ci> S97 </ci>
            </apply>
          </math>
        </kineticLaw>
      </reaction>
      <reaction id="R425" reversible="false">
        <listOfReactants>
          <speciesReference species="S13"/>
          <speciesReference species="S99"/>
        </listOfReactants>
        <listOfProducts>
          <speciesReference species="S100"/>
        </listOfProducts>
        <kineticLaw>
          <math xmlns="http://www.w3.org/1998/Math/MathML">
            <apply>
              <times/>
              <ci> kon_eNOS_Arg_H </ci>
              <ci> S13 </ci>
              <ci> S99 </ci>
            </apply>
          </math>
        </kineticLaw>
      </reaction>
      <reaction id="R426" reversible="false">
        <listOfReactants>
          <speciesReference species="S13"/>
          <speciesReference species="S101"/>
        </listOfReactants>
        <listOfProducts>
          <speciesReference species="S102"/>
        </listOfProducts>
        <kineticLaw>
          <math xmlns="http://www.w3.org/1998/Math/MathML">
            <apply>
              <times/>
              <ci> kon_eNOS_Arg_H </ci>
              <ci> S13 </ci>
              <ci> S101 </ci>
            </apply>
          </math>
        </kineticLaw>
      </reaction>
      <reaction id="R427" reversible="false">
        <listOfReactants>
          <speciesReference species="S98"/>
        </listOfReactants>
        <listOfProducts>
          <speciesReference species="S13"/>
          <speciesReference species="S97"/>
        </listOfProducts>
        <kineticLaw>
          <math xmlns="http://www.w3.org/1998/Math/MathML">
            <apply>
              <times/>
              <ci> koff_eNOS_Arg_H </ci>
              <ci> S98 </ci>
            </apply>
          </math>
        </kineticLaw>
      </reaction>
      <reaction id="R428" reversible="false">
        <listOfReactants>
          <speciesReference species="S100"/>
        </listOfReactants>
        <listOfProducts>
          <speciesReference species="S13"/>
          <speciesReference species="S99"/>
        </listOfProducts>
        <kineticLaw>
          <math xmlns="http://www.w3.org/1998/Math/MathML">
            <apply>
              <times/>
              <ci> koff_eNOS_Arg_H </ci>
              <ci> S100 </ci>
            </apply>
          </math>
        </kineticLaw>
      </reaction>
      <reaction id="R429" reversible="false">
        <listOfReactants>
          <speciesReference species="S102"/>
        </listOfReactants>
        <listOfProducts>
          <speciesReference species="S13"/>
          <speciesReference species="S101"/>
        </listOfProducts>
        <kineticLaw>
          <math xmlns="http://www.w3.org/1998/Math/MathML">
            <apply>
              <times/>
              <ci> koff_eNOS_Arg_H </ci>
              <ci> S102 </ci>
            </apply>
          </math>
        </kineticLaw>
      </reaction>
      <reaction id="R430" reversible="false">
        <listOfReactants>
          <speciesReference species="S98"/>
        </listOfReactants>
        <listOfProducts>
          <speciesReference species="S51"/>
          <speciesReference species="S52"/>
          <speciesReference species="S97"/>
        </listOfProducts>
        <kineticLaw>
          <math xmlns="http://www.w3.org/1998/Math/MathML">
            <apply>
              <times/>
              <ci> kcat_eNOS_H </ci>
              <ci> S98 </ci>
            </apply>
          </math>
        </kineticLaw>
      </reaction>
      <reaction id="R431" reversible="false">
        <listOfReactants>
          <speciesReference species="S100"/>
        </listOfReactants>
        <listOfProducts>
          <speciesReference species="S51"/>
          <speciesReference species="S52"/>
          <speciesReference species="S99"/>
        </listOfProducts>
        <kineticLaw>
          <math xmlns="http://www.w3.org/1998/Math/MathML">
            <apply>
              <times/>
              <ci> kcat_eNOS_H </ci>
              <ci> S100 </ci>
            </apply>
          </math>
        </kineticLaw>
      </reaction>
      <reaction id="R432" reversible="false">
        <listOfReactants>
          <speciesReference species="S102"/>
        </listOfReactants>
        <listOfProducts>
          <speciesReference species="S51"/>
          <speciesReference species="S52"/>
          <speciesReference species="S101"/>
        </listOfProducts>
        <kineticLaw>
          <math xmlns="http://www.w3.org/1998/Math/MathML">
            <apply>
              <times/>
              <ci> kcat_eNOS_H </ci>
              <ci> S102 </ci>
            </apply>
          </math>
        </kineticLaw>
      </reaction>
      <reaction id="R433" reversible="false">
        <listOfReactants>
          <speciesReference species="S109"/>
        </listOfReactants>
        <listOfProducts>
          <speciesReference species="S91"/>
        </listOfProducts>
        <kineticLaw>
          <math xmlns="http://www.w3.org/1998/Math/MathML">
            <apply>
              <times/>
              <ci> kdp2 </ci>
              <ci> S109 </ci>
            </apply>
          </math>
        </kineticLaw>
      </reaction>
      <reaction id="R434" reversible="false">
        <listOfReactants>
          <speciesReference species="S127"/>
        </listOfReactants>
        <listOfProducts>
          <speciesReference species="S135"/>
        </listOfProducts>
        <kineticLaw>
          <math xmlns="http://www.w3.org/1998/Math/MathML">
            <apply>
              <times/>
              <ci> kdp_Akt </ci>
              <ci> S127 </ci>
            </apply>
          </math>
        </kineticLaw>
      </reaction>
      <reaction id="R435" reversible="false">
        <listOfReactants>
          <speciesReference species="S128"/>
        </listOfReactants>
        <listOfProducts>
          <speciesReference species="S136"/>
        </listOfProducts>
        <kineticLaw>
          <math xmlns="http://www.w3.org/1998/Math/MathML">
            <apply>
              <times/>
              <ci> kdp_Akt </ci>
              <ci> S128 </ci>
            </apply>
          </math>
        </kineticLaw>
      </reaction>
      <reaction id="R436" reversible="false">
        <listOfReactants>
          <speciesReference species="S129"/>
        </listOfReactants>
        <listOfProducts>
          <speciesReference species="S137"/>
        </listOfProducts>
        <kineticLaw>
          <math xmlns="http://www.w3.org/1998/Math/MathML">
            <apply>
              <times/>
              <ci> kdp_Akt </ci>
              <ci> S129 </ci>
            </apply>
          </math>
        </kineticLaw>
      </reaction>
      <reaction id="R437" reversible="false">
        <listOfReactants>
          <speciesReference species="S130"/>
        </listOfReactants>
        <listOfProducts>
          <speciesReference species="S138"/>
        </listOfProducts>
        <kineticLaw>
          <math xmlns="http://www.w3.org/1998/Math/MathML">
            <apply>
              <times/>
              <ci> kdp_Akt </ci>
              <ci> S130 </ci>
            </apply>
          </math>
        </kineticLaw>
      </reaction>
      <reaction id="R438" reversible="false">
        <listOfReactants>
          <speciesReference species="S131"/>
        </listOfReactants>
        <listOfProducts>
          <speciesReference species="S139"/>
        </listOfProducts>
        <kineticLaw>
          <math xmlns="http://www.w3.org/1998/Math/MathML">
            <apply>
              <times/>
              <ci> kdp_Akt </ci>
              <ci> S131 </ci>
            </apply>
          </math>
        </kineticLaw>
      </reaction>
      <reaction id="R439" reversible="false">
        <listOfReactants>
          <speciesReference species="S132"/>
        </listOfReactants>
        <listOfProducts>
          <speciesReference species="S140"/>
        </listOfProducts>
        <kineticLaw>
          <math xmlns="http://www.w3.org/1998/Math/MathML">
            <apply>
              <times/>
              <ci> kdp_Akt </ci>
              <ci> S132 </ci>
            </apply>
          </math>
        </kineticLaw>
      </reaction>
      <reaction id="R440" reversible="false">
        <listOfReactants>
          <speciesReference species="S133"/>
        </listOfReactants>
        <listOfProducts>
          <speciesReference species="S141"/>
        </listOfProducts>
        <kineticLaw>
          <math xmlns="http://www.w3.org/1998/Math/MathML">
            <apply>
              <times/>
              <ci> kdp_Akt </ci>
              <ci> S133 </ci>
            </apply>
          </math>
        </kineticLaw>
      </reaction>
      <reaction id="R441" reversible="false">
        <listOfReactants>
          <speciesReference species="S134"/>
        </listOfReactants>
        <listOfProducts>
          <speciesReference species="S142"/>
        </listOfProducts>
        <kineticLaw>
          <math xmlns="http://www.w3.org/1998/Math/MathML">
            <apply>
              <times/>
              <ci> kdp_Akt </ci>
              <ci> S134 </ci>
            </apply>
          </math>
        </kineticLaw>
      </reaction>
      <reaction id="R442" reversible="false">
        <listOfReactants>
          <speciesReference species="S11"/>
          <speciesReference species="S11"/>
          <speciesReference species="S115"/>
        </listOfReactants>
        <listOfProducts>
          <speciesReference species="S117"/>
        </listOfProducts>
        <kineticLaw>
          <math xmlns="http://www.w3.org/1998/Math/MathML">
            <apply>
              <times/>
              <ci> konCa2C </ci>
              <ci> S11 </ci>
              <ci> S11 </ci>
              <ci> S115 </ci>
            </apply>
          </math>
        </kineticLaw>
      </reaction>
      <reaction id="R443" reversible="false">
        <listOfReactants>
          <speciesReference species="S11"/>
          <speciesReference species="S11"/>
          <speciesReference species="S116"/>
        </listOfReactants>
        <listOfProducts>
          <speciesReference species="S118"/>
        </listOfProducts>
        <kineticLaw>
          <math xmlns="http://www.w3.org/1998/Math/MathML">
            <apply>
              <times/>
              <ci> konCa2C </ci>
              <ci> S11 </ci>
              <ci> S11 </ci>
              <ci> S116 </ci>
            </apply>
          </math>
        </kineticLaw>
      </reaction>
      <reaction id="R444" reversible="false">
        <listOfReactants>
          <speciesReference species="S11"/>
          <speciesReference species="S11"/>
          <speciesReference species="S123"/>
        </listOfReactants>
        <listOfProducts>
          <speciesReference species="S125"/>
        </listOfProducts>
        <kineticLaw>
          <math xmlns="http://www.w3.org/1998/Math/MathML">
            <apply>
              <times/>
              <ci> konCa2C </ci>
              <ci> S11 </ci>
              <ci> S11 </ci>
              <ci> S123 </ci>
            </apply>
          </math>
        </kineticLaw>
      </reaction>
      <reaction id="R445" reversible="false">
        <listOfReactants>
          <speciesReference species="S11"/>
          <speciesReference species="S11"/>
          <speciesReference species="S124"/>
        </listOfReactants>
        <listOfProducts>
          <speciesReference species="S126"/>
        </listOfProducts>
        <kineticLaw>
          <math xmlns="http://www.w3.org/1998/Math/MathML">
            <apply>
              <times/>
              <ci> konCa2C </ci>
              <ci> S11 </ci>
              <ci> S11 </ci>
              <ci> S124 </ci>
            </apply>
          </math>
        </kineticLaw>
      </reaction>
      <reaction id="R446" reversible="false">
        <listOfReactants>
          <speciesReference species="S11"/>
          <speciesReference species="S11"/>
          <speciesReference species="S131"/>
        </listOfReactants>
        <listOfProducts>
          <speciesReference species="S133"/>
        </listOfProducts>
        <kineticLaw>
          <math xmlns="http://www.w3.org/1998/Math/MathML">
            <apply>
              <times/>
              <ci> konCa2C </ci>
              <ci> S11 </ci>
              <ci> S11 </ci>
              <ci> S131 </ci>
            </apply>
          </math>
        </kineticLaw>
      </reaction>
      <reaction id="R447" reversible="false">
        <listOfReactants>
          <speciesReference species="S11"/>
          <speciesReference species="S11"/>
          <speciesReference species="S132"/>
        </listOfReactants>
        <listOfProducts>
          <speciesReference species="S134"/>
        </listOfProducts>
        <kineticLaw>
          <math xmlns="http://www.w3.org/1998/Math/MathML">
            <apply>
              <times/>
              <ci> konCa2C </ci>
              <ci> S11 </ci>
              <ci> S11 </ci>
              <ci> S132 </ci>
            </apply>
          </math>
        </kineticLaw>
      </reaction>
      <reaction id="R448" reversible="false">
        <listOfReactants>
          <speciesReference species="S117"/>
        </listOfReactants>
        <listOfProducts>
          <speciesReference species="S11"/>
          <speciesReference species="S11"/>
          <speciesReference species="S115"/>
        </listOfProducts>
        <kineticLaw>
          <math xmlns="http://www.w3.org/1998/Math/MathML">
            <apply>
              <times/>
              <ci> koffCa2C </ci>
              <ci> S117 </ci>
            </apply>
          </math>
        </kineticLaw>
      </reaction>
      <reaction id="R449" reversible="false">
        <listOfReactants>
          <speciesReference species="S118"/>
        </listOfReactants>
        <listOfProducts>
          <speciesReference species="S11"/>
          <speciesReference species="S11"/>
          <speciesReference species="S116"/>
        </listOfProducts>
        <kineticLaw>
          <math xmlns="http://www.w3.org/1998/Math/MathML">
            <apply>
              <times/>
              <ci> koffCa2C </ci>
              <ci> S118 </ci>
            </apply>
          </math>
        </kineticLaw>
      </reaction>
      <reaction id="R450" reversible="false">
        <listOfReactants>
          <speciesReference species="S125"/>
        </listOfReactants>
        <listOfProducts>
          <speciesReference species="S11"/>
          <speciesReference species="S11"/>
          <speciesReference species="S123"/>
        </listOfProducts>
        <kineticLaw>
          <math xmlns="http://www.w3.org/1998/Math/MathML">
            <apply>
              <times/>
              <ci> koffCa2C </ci>
              <ci> S125 </ci>
            </apply>
          </math>
        </kineticLaw>
      </reaction>
      <reaction id="R451" reversible="false">
        <listOfReactants>
          <speciesReference species="S126"/>
        </listOfReactants>
        <listOfProducts>
          <speciesReference species="S11"/>
          <speciesReference species="S11"/>
          <speciesReference species="S124"/>
        </listOfProducts>
        <kineticLaw>
          <math xmlns="http://www.w3.org/1998/Math/MathML">
            <apply>
              <times/>
              <ci> koffCa2C </ci>
              <ci> S126 </ci>
            </apply>
          </math>
        </kineticLaw>
      </reaction>
      <reaction id="R452" reversible="false">
        <listOfReactants>
          <speciesReference species="S133"/>
        </listOfReactants>
        <listOfProducts>
          <speciesReference species="S11"/>
          <speciesReference species="S11"/>
          <speciesReference species="S131"/>
        </listOfProducts>
        <kineticLaw>
          <math xmlns="http://www.w3.org/1998/Math/MathML">
            <apply>
              <times/>
              <ci> koffCa2C </ci>
              <ci> S133 </ci>
            </apply>
          </math>
        </kineticLaw>
      </reaction>
      <reaction id="R453" reversible="false">
        <listOfReactants>
          <speciesReference species="S134"/>
        </listOfReactants>
        <listOfProducts>
          <speciesReference species="S11"/>
          <speciesReference species="S11"/>
          <speciesReference species="S132"/>
        </listOfProducts>
        <kineticLaw>
          <math xmlns="http://www.w3.org/1998/Math/MathML">
            <apply>
              <times/>
              <ci> koffCa2C </ci>
              <ci> S134 </ci>
            </apply>
          </math>
        </kineticLaw>
      </reaction>
      <reaction id="R454" reversible="false">
        <listOfReactants>
          <speciesReference species="S11"/>
          <speciesReference species="S11"/>
          <speciesReference species="S113"/>
        </listOfReactants>
        <listOfProducts>
          <speciesReference species="S117"/>
        </listOfProducts>
        <kineticLaw>
          <math xmlns="http://www.w3.org/1998/Math/MathML">
            <apply>
              <times/>
              <ci> konCa2N </ci>
              <ci> S11 </ci>
              <ci> S11 </ci>
              <ci> S113 </ci>
            </apply>
          </math>
        </kineticLaw>
      </reaction>
      <reaction id="R455" reversible="false">
        <listOfReactants>
          <speciesReference species="S11"/>
          <speciesReference species="S11"/>
          <speciesReference species="S114"/>
        </listOfReactants>
        <listOfProducts>
          <speciesReference species="S118"/>
        </listOfProducts>
        <kineticLaw>
          <math xmlns="http://www.w3.org/1998/Math/MathML">
            <apply>
              <times/>
              <ci> konCa2N </ci>
              <ci> S11 </ci>
              <ci> S11 </ci>
              <ci> S114 </ci>
            </apply>
          </math>
        </kineticLaw>
      </reaction>
      <reaction id="R456" reversible="false">
        <listOfReactants>
          <speciesReference species="S11"/>
          <speciesReference species="S11"/>
          <speciesReference species="S121"/>
        </listOfReactants>
        <listOfProducts>
          <speciesReference species="S125"/>
        </listOfProducts>
        <kineticLaw>
          <math xmlns="http://www.w3.org/1998/Math/MathML">
            <apply>
              <times/>
              <ci> konCa2N </ci>
              <ci> S11 </ci>
              <ci> S11 </ci>
              <ci> S121 </ci>
            </apply>
          </math>
        </kineticLaw>
      </reaction>
      <reaction id="R457" reversible="false">
        <listOfReactants>
          <speciesReference species="S11"/>
          <speciesReference species="S11"/>
          <speciesReference species="S122"/>
        </listOfReactants>
        <listOfProducts>
          <speciesReference species="S126"/>
        </listOfProducts>
        <kineticLaw>
          <math xmlns="http://www.w3.org/1998/Math/MathML">
            <apply>
              <times/>
              <ci> konCa2N </ci>
              <ci> S11 </ci>
              <ci> S11 </ci>
              <ci> S122 </ci>
            </apply>
          </math>
        </kineticLaw>
      </reaction>
      <reaction id="R458" reversible="false">
        <listOfReactants>
          <speciesReference species="S11"/>
          <speciesReference species="S11"/>
          <speciesReference species="S129"/>
        </listOfReactants>
        <listOfProducts>
          <speciesReference species="S133"/>
        </listOfProducts>
        <kineticLaw>
          <math xmlns="http://www.w3.org/1998/Math/MathML">
            <apply>
              <times/>
              <ci> konCa2N </ci>
              <ci> S11 </ci>
              <ci> S11 </ci>
              <ci> S129 </ci>
            </apply>
          </math>
        </kineticLaw>
      </reaction>
      <reaction id="R459" reversible="false">
        <listOfReactants>
          <speciesReference species="S11"/>
          <speciesReference species="S11"/>
          <speciesReference species="S130"/>
        </listOfReactants>
        <listOfProducts>
          <speciesReference species="S134"/>
        </listOfProducts>
        <kineticLaw>
          <math xmlns="http://www.w3.org/1998/Math/MathML">
            <apply>
              <times/>
              <ci> konCa2N </ci>
              <ci> S11 </ci>
              <ci> S11 </ci>
              <ci> S130 </ci>
            </apply>
          </math>
        </kineticLaw>
      </reaction>
      <reaction id="R460" reversible="false">
        <listOfReactants>
          <speciesReference species="S117"/>
        </listOfReactants>
        <listOfProducts>
          <speciesReference species="S11"/>
          <speciesReference species="S11"/>
          <speciesReference species="S113"/>
        </listOfProducts>
        <kineticLaw>
          <math xmlns="http://www.w3.org/1998/Math/MathML">
            <apply>
              <times/>
              <ci> koffCa2N </ci>
              <ci> S117 </ci>
            </apply>
          </math>
        </kineticLaw>
      </reaction>
      <reaction id="R461" reversible="false">
        <listOfReactants>
          <speciesReference species="S118"/>
        </listOfReactants>
        <listOfProducts>
          <speciesReference species="S11"/>
          <speciesReference species="S11"/>
          <speciesReference species="S114"/>
        </listOfProducts>
        <kineticLaw>
          <math xmlns="http://www.w3.org/1998/Math/MathML">
            <apply>
              <times/>
              <ci> koffCa2N </ci>
              <ci> S118 </ci>
            </apply>
          </math>
        </kineticLaw>
      </reaction>
      <reaction id="R462" reversible="false">
        <listOfReactants>
          <speciesReference species="S125"/>
        </listOfReactants>
        <listOfProducts>
          <speciesReference species="S11"/>
          <speciesReference species="S11"/>
          <speciesReference species="S121"/>
        </listOfProducts>
        <kineticLaw>
          <math xmlns="http://www.w3.org/1998/Math/MathML">
            <apply>
              <times/>
              <ci> koffCa2N </ci>
              <ci> S125 </ci>
            </apply>
          </math>
        </kineticLaw>
      </reaction>
      <reaction id="R463" reversible="false">
        <listOfReactants>
          <speciesReference species="S126"/>
        </listOfReactants>
        <listOfProducts>
          <speciesReference species="S11"/>
          <speciesReference species="S11"/>
          <speciesReference species="S122"/>
        </listOfProducts>
        <kineticLaw>
          <math xmlns="http://www.w3.org/1998/Math/MathML">
            <apply>
              <times/>
              <ci> koffCa2N </ci>
              <ci> S126 </ci>
            </apply>
          </math>
        </kineticLaw>
      </reaction>
      <reaction id="R464" reversible="false">
        <listOfReactants>
          <speciesReference species="S133"/>
        </listOfReactants>
        <listOfProducts>
          <speciesReference species="S11"/>
          <speciesReference species="S11"/>
          <speciesReference species="S129"/>
        </listOfProducts>
        <kineticLaw>
          <math xmlns="http://www.w3.org/1998/Math/MathML">
            <apply>
              <times/>
              <ci> koffCa2N </ci>
              <ci> S133 </ci>
            </apply>
          </math>
        </kineticLaw>
      </reaction>
      <reaction id="R465" reversible="false">
        <listOfReactants>
          <speciesReference species="S134"/>
        </listOfReactants>
        <listOfProducts>
          <speciesReference species="S11"/>
          <speciesReference species="S11"/>
          <speciesReference species="S130"/>
        </listOfProducts>
        <kineticLaw>
          <math xmlns="http://www.w3.org/1998/Math/MathML">
            <apply>
              <times/>
              <ci> koffCa2N </ci>
              <ci> S134 </ci>
            </apply>
          </math>
        </kineticLaw>
      </reaction>
      <reaction id="R466" reversible="false">
        <listOfReactants>
          <speciesReference species="S30"/>
          <speciesReference species="S111"/>
        </listOfReactants>
        <listOfProducts>
          <speciesReference species="S113"/>
        </listOfProducts>
        <kineticLaw>
          <math xmlns="http://www.w3.org/1998/Math/MathML">
            <apply>
              <times/>
              <ci> kon2CeNOS_H </ci>
              <ci> S30 </ci>
              <ci> S111 </ci>
            </apply>
          </math>
        </kineticLaw>
      </reaction>
      <reaction id="R467" reversible="false">
        <listOfReactants>
          <speciesReference species="S30"/>
          <speciesReference species="S112"/>
        </listOfReactants>
        <listOfProducts>
          <speciesReference species="S114"/>
        </listOfProducts>
        <kineticLaw>
          <math xmlns="http://www.w3.org/1998/Math/MathML">
            <apply>
              <times/>
              <ci> kon2CeNOS_H </ci>
              <ci> S30 </ci>
              <ci> S112 </ci>
            </apply>
          </math>
        </kineticLaw>
      </reaction>
      <reaction id="R468" reversible="false">
        <listOfReactants>
          <speciesReference species="S30"/>
          <speciesReference species="S127"/>
        </listOfReactants>
        <listOfProducts>
          <speciesReference species="S129"/>
        </listOfProducts>
        <kineticLaw>
          <math xmlns="http://www.w3.org/1998/Math/MathML">
            <apply>
              <times/>
              <ci> kon2CeNOS_H </ci>
              <ci> S30 </ci>
              <ci> S127 </ci>
            </apply>
          </math>
        </kineticLaw>
      </reaction>
      <reaction id="R469" reversible="false">
        <listOfReactants>
          <speciesReference species="S30"/>
          <speciesReference species="S128"/>
        </listOfReactants>
        <listOfProducts>
          <speciesReference species="S130"/>
        </listOfProducts>
        <kineticLaw>
          <math xmlns="http://www.w3.org/1998/Math/MathML">
            <apply>
              <times/>
              <ci> kon2CeNOS_H </ci>
              <ci> S30 </ci>
              <ci> S128 </ci>
            </apply>
          </math>
        </kineticLaw>
      </reaction>
      <reaction id="R470" reversible="false">
        <listOfReactants>
          <speciesReference species="S113"/>
        </listOfReactants>
        <listOfProducts>
          <speciesReference species="S30"/>
          <speciesReference species="S111"/>
        </listOfProducts>
        <kineticLaw>
          <math xmlns="http://www.w3.org/1998/Math/MathML">
            <apply>
              <times/>
              <ci> koffCaMeNOS_H </ci>
              <ci> S113 </ci>
            </apply>
          </math>
        </kineticLaw>
      </reaction>
      <reaction id="R471" reversible="false">
        <listOfReactants>
          <speciesReference species="S114"/>
        </listOfReactants>
        <listOfProducts>
          <speciesReference species="S30"/>
          <speciesReference species="S112"/>
        </listOfProducts>
        <kineticLaw>
          <math xmlns="http://www.w3.org/1998/Math/MathML">
            <apply>
              <times/>
              <ci> koffCaMeNOS_H </ci>
              <ci> S114 </ci>
            </apply>
          </math>
        </kineticLaw>
      </reaction>
      <reaction id="R472" reversible="false">
        <listOfReactants>
          <speciesReference species="S129"/>
        </listOfReactants>
        <listOfProducts>
          <speciesReference species="S30"/>
          <speciesReference species="S127"/>
        </listOfProducts>
        <kineticLaw>
          <math xmlns="http://www.w3.org/1998/Math/MathML">
            <apply>
              <times/>
              <ci> koffCaMeNOS_H </ci>
              <ci> S129 </ci>
            </apply>
          </math>
        </kineticLaw>
      </reaction>
      <reaction id="R473" reversible="false">
        <listOfReactants>
          <speciesReference species="S130"/>
        </listOfReactants>
        <listOfProducts>
          <speciesReference species="S30"/>
          <speciesReference species="S128"/>
        </listOfProducts>
        <kineticLaw>
          <math xmlns="http://www.w3.org/1998/Math/MathML">
            <apply>
              <times/>
              <ci> koffCaMeNOS_H </ci>
              <ci> S130 </ci>
            </apply>
          </math>
        </kineticLaw>
      </reaction>
      <reaction id="R474" reversible="false">
        <listOfReactants>
          <speciesReference species="S31"/>
          <speciesReference species="S111"/>
        </listOfReactants>
        <listOfProducts>
          <speciesReference species="S115"/>
        </listOfProducts>
        <kineticLaw>
          <math xmlns="http://www.w3.org/1998/Math/MathML">
            <apply>
              <times/>
              <ci> kon2NeNOS_H </ci>
              <ci> S31 </ci>
              <ci> S111 </ci>
            </apply>
          </math>
        </kineticLaw>
      </reaction>
      <reaction id="R475" reversible="false">
        <listOfReactants>
          <speciesReference species="S31"/>
          <speciesReference species="S112"/>
        </listOfReactants>
        <listOfProducts>
          <speciesReference species="S116"/>
        </listOfProducts>
        <kineticLaw>
          <math xmlns="http://www.w3.org/1998/Math/MathML">
            <apply>
              <times/>
              <ci> kon2NeNOS_H </ci>
              <ci> S31 </ci>
              <ci> S112 </ci>
            </apply>
          </math>
        </kineticLaw>
      </reaction>
      <reaction id="R476" reversible="false">
        <listOfReactants>
          <speciesReference species="S31"/>
          <speciesReference species="S127"/>
        </listOfReactants>
        <listOfProducts>
          <speciesReference species="S131"/>
        </listOfProducts>
        <kineticLaw>
          <math xmlns="http://www.w3.org/1998/Math/MathML">
            <apply>
              <times/>
              <ci> kon2NeNOS_H </ci>
              <ci> S31 </ci>
              <ci> S127 </ci>
            </apply>
          </math>
        </kineticLaw>
      </reaction>
      <reaction id="R477" reversible="false">
        <listOfReactants>
          <speciesReference species="S31"/>
          <speciesReference species="S128"/>
        </listOfReactants>
        <listOfProducts>
          <speciesReference species="S132"/>
        </listOfProducts>
        <kineticLaw>
          <math xmlns="http://www.w3.org/1998/Math/MathML">
            <apply>
              <times/>
              <ci> kon2NeNOS_H </ci>
              <ci> S31 </ci>
              <ci> S128 </ci>
            </apply>
          </math>
        </kineticLaw>
      </reaction>
      <reaction id="R478" reversible="false">
        <listOfReactants>
          <speciesReference species="S115"/>
        </listOfReactants>
        <listOfProducts>
          <speciesReference species="S31"/>
          <speciesReference species="S111"/>
        </listOfProducts>
        <kineticLaw>
          <math xmlns="http://www.w3.org/1998/Math/MathML">
            <apply>
              <times/>
              <ci> koffCaMeNOS_H </ci>
              <ci> S115 </ci>
            </apply>
          </math>
        </kineticLaw>
      </reaction>
      <reaction id="R479" reversible="false">
        <listOfReactants>
          <speciesReference species="S116"/>
        </listOfReactants>
        <listOfProducts>
          <speciesReference species="S31"/>
          <speciesReference species="S112"/>
        </listOfProducts>
        <kineticLaw>
          <math xmlns="http://www.w3.org/1998/Math/MathML">
            <apply>
              <times/>
              <ci> koffCaMeNOS_H </ci>
              <ci> S116 </ci>
            </apply>
          </math>
        </kineticLaw>
      </reaction>
      <reaction id="R480" reversible="false">
        <listOfReactants>
          <speciesReference species="S131"/>
        </listOfReactants>
        <listOfProducts>
          <speciesReference species="S31"/>
          <speciesReference species="S127"/>
        </listOfProducts>
        <kineticLaw>
          <math xmlns="http://www.w3.org/1998/Math/MathML">
            <apply>
              <times/>
              <ci> koffCaMeNOS_H </ci>
              <ci> S131 </ci>
            </apply>
          </math>
        </kineticLaw>
      </reaction>
      <reaction id="R481" reversible="false">
        <listOfReactants>
          <speciesReference species="S132"/>
        </listOfReactants>
        <listOfProducts>
          <speciesReference species="S31"/>
          <speciesReference species="S128"/>
        </listOfProducts>
        <kineticLaw>
          <math xmlns="http://www.w3.org/1998/Math/MathML">
            <apply>
              <times/>
              <ci> koffCaMeNOS_H </ci>
              <ci> S132 </ci>
            </apply>
          </math>
        </kineticLaw>
      </reaction>
      <reaction id="R482" reversible="false">
        <listOfReactants>
          <speciesReference species="S40"/>
          <speciesReference species="S111"/>
        </listOfReactants>
        <listOfProducts>
          <speciesReference species="S117"/>
        </listOfProducts>
        <kineticLaw>
          <math xmlns="http://www.w3.org/1998/Math/MathML">
            <apply>
              <times/>
              <ci> kon4eNOS_H </ci>
              <ci> S40 </ci>
              <ci> S111 </ci>
            </apply>
          </math>
        </kineticLaw>
      </reaction>
      <reaction id="R483" reversible="false">
        <listOfReactants>
          <speciesReference species="S40"/>
          <speciesReference species="S112"/>
        </listOfReactants>
        <listOfProducts>
          <speciesReference species="S118"/>
        </listOfProducts>
        <kineticLaw>
          <math xmlns="http://www.w3.org/1998/Math/MathML">
            <apply>
              <times/>
              <ci> kon4eNOS_H </ci>
              <ci> S40 </ci>
              <ci> S112 </ci>
            </apply>
          </math>
        </kineticLaw>
      </reaction>
      <reaction id="R484" reversible="false">
        <listOfReactants>
          <speciesReference species="S40"/>
          <speciesReference species="S127"/>
        </listOfReactants>
        <listOfProducts>
          <speciesReference species="S133"/>
        </listOfProducts>
        <kineticLaw>
          <math xmlns="http://www.w3.org/1998/Math/MathML">
            <apply>
              <times/>
              <ci> kon4eNOS_H </ci>
              <ci> S40 </ci>
              <ci> S127 </ci>
            </apply>
          </math>
        </kineticLaw>
      </reaction>
      <reaction id="R485" reversible="false">
        <listOfReactants>
          <speciesReference species="S40"/>
          <speciesReference species="S128"/>
        </listOfReactants>
        <listOfProducts>
          <speciesReference species="S134"/>
        </listOfProducts>
        <kineticLaw>
          <math xmlns="http://www.w3.org/1998/Math/MathML">
            <apply>
              <times/>
              <ci> kon4eNOS_H </ci>
              <ci> S40 </ci>
              <ci> S128 </ci>
            </apply>
          </math>
        </kineticLaw>
      </reaction>
      <reaction id="R486" reversible="false">
        <listOfReactants>
          <speciesReference species="S117"/>
        </listOfReactants>
        <listOfProducts>
          <speciesReference species="S40"/>
          <speciesReference species="S111"/>
        </listOfProducts>
        <kineticLaw>
          <math xmlns="http://www.w3.org/1998/Math/MathML">
            <apply>
              <times/>
              <ci> koffCaMeNOS_H </ci>
              <ci> S117 </ci>
            </apply>
          </math>
        </kineticLaw>
      </reaction>
      <reaction id="R487" reversible="false">
        <listOfReactants>
          <speciesReference species="S118"/>
        </listOfReactants>
        <listOfProducts>
          <speciesReference species="S40"/>
          <speciesReference species="S112"/>
        </listOfProducts>
        <kineticLaw>
          <math xmlns="http://www.w3.org/1998/Math/MathML">
            <apply>
              <times/>
              <ci> koffCaMeNOS_H </ci>
              <ci> S118 </ci>
            </apply>
          </math>
        </kineticLaw>
      </reaction>
      <reaction id="R488" reversible="false">
        <listOfReactants>
          <speciesReference species="S133"/>
        </listOfReactants>
        <listOfProducts>
          <speciesReference species="S40"/>
          <speciesReference species="S127"/>
        </listOfProducts>
        <kineticLaw>
          <math xmlns="http://www.w3.org/1998/Math/MathML">
            <apply>
              <times/>
              <ci> koffCaMeNOS_H </ci>
              <ci> S133 </ci>
            </apply>
          </math>
        </kineticLaw>
      </reaction>
      <reaction id="R489" reversible="false">
        <listOfReactants>
          <speciesReference species="S134"/>
        </listOfReactants>
        <listOfProducts>
          <speciesReference species="S40"/>
          <speciesReference species="S128"/>
        </listOfProducts>
        <kineticLaw>
          <math xmlns="http://www.w3.org/1998/Math/MathML">
            <apply>
              <times/>
              <ci> koffCaMeNOS_H </ci>
              <ci> S134 </ci>
            </apply>
          </math>
        </kineticLaw>
      </reaction>
      <reaction id="R490" reversible="false">
        <listOfReactants>
          <speciesReference species="S30"/>
          <speciesReference species="S119"/>
        </listOfReactants>
        <listOfProducts>
          <speciesReference species="S103"/>
        </listOfProducts>
        <kineticLaw>
          <math xmlns="http://www.w3.org/1998/Math/MathML">
            <apply>
              <times/>
              <ci> kon2CpeNOS </ci>
              <ci> S30 </ci>
              <ci> S119 </ci>
            </apply>
          </math>
        </kineticLaw>
      </reaction>
      <reaction id="R491" reversible="false">
        <listOfReactants>
          <speciesReference species="S30"/>
          <speciesReference species="S120"/>
        </listOfReactants>
        <listOfProducts>
          <speciesReference species="S104"/>
        </listOfProducts>
        <kineticLaw>
          <math xmlns="http://www.w3.org/1998/Math/MathML">
            <apply>
              <times/>
              <ci> kon2CpeNOS </ci>
              <ci> S30 </ci>
              <ci> S120 </ci>
            </apply>
          </math>
        </kineticLaw>
      </reaction>
      <reaction id="R492" reversible="false">
        <listOfReactants>
          <speciesReference species="S31"/>
          <speciesReference species="S119"/>
        </listOfReactants>
        <listOfProducts>
          <speciesReference species="S105"/>
        </listOfProducts>
        <kineticLaw>
          <math xmlns="http://www.w3.org/1998/Math/MathML">
            <apply>
              <times/>
              <ci> kon2NpeNOS </ci>
              <ci> S31 </ci>
              <ci> S119 </ci>
            </apply>
          </math>
        </kineticLaw>
      </reaction>
      <reaction id="R493" reversible="false">
        <listOfReactants>
          <speciesReference species="S31"/>
          <speciesReference species="S120"/>
        </listOfReactants>
        <listOfProducts>
          <speciesReference species="S106"/>
        </listOfProducts>
        <kineticLaw>
          <math xmlns="http://www.w3.org/1998/Math/MathML">
            <apply>
              <times/>
              <ci> kon2NpeNOS </ci>
              <ci> S31 </ci>
              <ci> S120 </ci>
            </apply>
          </math>
        </kineticLaw>
      </reaction>
      <reaction id="R494" reversible="false">
        <listOfReactants>
          <speciesReference species="S40"/>
          <speciesReference species="S119"/>
        </listOfReactants>
        <listOfProducts>
          <speciesReference species="S107"/>
        </listOfProducts>
        <kineticLaw>
          <math xmlns="http://www.w3.org/1998/Math/MathML">
            <apply>
              <times/>
              <ci> kon4peNOS </ci>
              <ci> S40 </ci>
              <ci> S119 </ci>
            </apply>
          </math>
        </kineticLaw>
      </reaction>
      <reaction id="R495" reversible="false">
        <listOfReactants>
          <speciesReference species="S40"/>
          <speciesReference species="S120"/>
        </listOfReactants>
        <listOfProducts>
          <speciesReference species="S108"/>
        </listOfProducts>
        <kineticLaw>
          <math xmlns="http://www.w3.org/1998/Math/MathML">
            <apply>
              <times/>
              <ci> kon4peNOS </ci>
              <ci> S40 </ci>
              <ci> S120 </ci>
            </apply>
          </math>
        </kineticLaw>
      </reaction>
      <reaction id="R496" reversible="false">
        <listOfReactants>
          <speciesReference species="S121"/>
        </listOfReactants>
        <listOfProducts>
          <speciesReference species="S30"/>
          <speciesReference species="S143"/>
        </listOfProducts>
        <kineticLaw>
          <math xmlns="http://www.w3.org/1998/Math/MathML">
            <apply>
              <times/>
              <ci> koffCaMpeNOS_H </ci>
              <ci> S121 </ci>
            </apply>
          </math>
        </kineticLaw>
      </reaction>
      <reaction id="R497" reversible="false">
        <listOfReactants>
          <speciesReference species="S122"/>
        </listOfReactants>
        <listOfProducts>
          <speciesReference species="S30"/>
          <speciesReference species="S144"/>
        </listOfProducts>
        <kineticLaw>
          <math xmlns="http://www.w3.org/1998/Math/MathML">
            <apply>
              <times/>
              <ci> koffCaMpeNOS_H </ci>
              <ci> S122 </ci>
            </apply>
          </math>
        </kineticLaw>
      </reaction>
      <reaction id="R498" reversible="false">
        <listOfReactants>
          <speciesReference species="S123"/>
        </listOfReactants>
        <listOfProducts>
          <speciesReference species="S31"/>
          <speciesReference species="S143"/>
        </listOfProducts>
        <kineticLaw>
          <math xmlns="http://www.w3.org/1998/Math/MathML">
            <apply>
              <times/>
              <ci> koffCaMpeNOS_H </ci>
              <ci> S123 </ci>
            </apply>
          </math>
        </kineticLaw>
      </reaction>
      <reaction id="R499" reversible="false">
        <listOfReactants>
          <speciesReference species="S124"/>
        </listOfReactants>
        <listOfProducts>
          <speciesReference species="S31"/>
          <speciesReference species="S144"/>
        </listOfProducts>
        <kineticLaw>
          <math xmlns="http://www.w3.org/1998/Math/MathML">
            <apply>
              <times/>
              <ci> koffCaMpeNOS_H </ci>
              <ci> S124 </ci>
            </apply>
          </math>
        </kineticLaw>
      </reaction>
      <reaction id="R500" reversible="false">
        <listOfReactants>
          <speciesReference species="S125"/>
        </listOfReactants>
        <listOfProducts>
          <speciesReference species="S40"/>
          <speciesReference species="S143"/>
        </listOfProducts>
        <kineticLaw>
          <math xmlns="http://www.w3.org/1998/Math/MathML">
            <apply>
              <times/>
              <ci> koffCaMpeNOS_H </ci>
              <ci> S125 </ci>
            </apply>
          </math>
        </kineticLaw>
      </reaction>
      <reaction id="R501" reversible="false">
        <listOfReactants>
          <speciesReference species="S126"/>
        </listOfReactants>
        <listOfProducts>
          <speciesReference species="S40"/>
          <speciesReference species="S144"/>
        </listOfProducts>
        <kineticLaw>
          <math xmlns="http://www.w3.org/1998/Math/MathML">
            <apply>
              <times/>
              <ci> koffCaMpeNOS_H </ci>
              <ci> S126 </ci>
            </apply>
          </math>
        </kineticLaw>
      </reaction>
      <reaction id="R502" reversible="false">
        <listOfReactants>
          <speciesReference species="S30"/>
          <speciesReference species="S111"/>
        </listOfReactants>
        <listOfProducts>
          <speciesReference species="S113"/>
        </listOfProducts>
        <kineticLaw>
          <math xmlns="http://www.w3.org/1998/Math/MathML">
            <apply>
              <times/>
              <ci> kon2CpeNOS_H </ci>
              <ci> S30 </ci>
              <ci> S111 </ci>
            </apply>
          </math>
        </kineticLaw>
      </reaction>
      <reaction id="R503" reversible="false">
        <listOfReactants>
          <speciesReference species="S30"/>
          <speciesReference species="S112"/>
        </listOfReactants>
        <listOfProducts>
          <speciesReference species="S114"/>
        </listOfProducts>
        <kineticLaw>
          <math xmlns="http://www.w3.org/1998/Math/MathML">
            <apply>
              <times/>
              <ci> kon2CpeNOS_H </ci>
              <ci> S30 </ci>
              <ci> S112 </ci>
            </apply>
          </math>
        </kineticLaw>
      </reaction>
      <reaction id="R504" reversible="false">
        <listOfReactants>
          <speciesReference species="S113"/>
        </listOfReactants>
        <listOfProducts>
          <speciesReference species="S30"/>
          <speciesReference species="S111"/>
        </listOfProducts>
        <kineticLaw>
          <math xmlns="http://www.w3.org/1998/Math/MathML">
            <apply>
              <times/>
              <ci> koffCaMpeNOS_H </ci>
              <ci> S113 </ci>
            </apply>
          </math>
        </kineticLaw>
      </reaction>
      <reaction id="R505" reversible="false">
        <listOfReactants>
          <speciesReference species="S114"/>
        </listOfReactants>
        <listOfProducts>
          <speciesReference species="S30"/>
          <speciesReference species="S112"/>
        </listOfProducts>
        <kineticLaw>
          <math xmlns="http://www.w3.org/1998/Math/MathML">
            <apply>
              <times/>
              <ci> koffCaMpeNOS_H </ci>
              <ci> S114 </ci>
            </apply>
          </math>
        </kineticLaw>
      </reaction>
      <reaction id="R506" reversible="false">
        <listOfReactants>
          <speciesReference species="S31"/>
          <speciesReference species="S111"/>
        </listOfReactants>
        <listOfProducts>
          <speciesReference species="S115"/>
        </listOfProducts>
        <kineticLaw>
          <math xmlns="http://www.w3.org/1998/Math/MathML">
            <apply>
              <times/>
              <ci> kon2NpeNOS_H </ci>
              <ci> S31 </ci>
              <ci> S111 </ci>
            </apply>
          </math>
        </kineticLaw>
      </reaction>
      <reaction id="R507" reversible="false">
        <listOfReactants>
          <speciesReference species="S31"/>
          <speciesReference species="S112"/>
        </listOfReactants>
        <listOfProducts>
          <speciesReference species="S116"/>
        </listOfProducts>
        <kineticLaw>
          <math xmlns="http://www.w3.org/1998/Math/MathML">
            <apply>
              <times/>
              <ci> kon2NpeNOS_H </ci>
              <ci> S31 </ci>
              <ci> S112 </ci>
            </apply>
          </math>
        </kineticLaw>
      </reaction>
      <reaction id="R508" reversible="false">
        <listOfReactants>
          <speciesReference species="S115"/>
        </listOfReactants>
        <listOfProducts>
          <speciesReference species="S31"/>
          <speciesReference species="S111"/>
        </listOfProducts>
        <kineticLaw>
          <math xmlns="http://www.w3.org/1998/Math/MathML">
            <apply>
              <times/>
              <ci> koffCaMpeNOS_H </ci>
              <ci> S115 </ci>
            </apply>
          </math>
        </kineticLaw>
      </reaction>
      <reaction id="R509" reversible="false">
        <listOfReactants>
          <speciesReference species="S116"/>
        </listOfReactants>
        <listOfProducts>
          <speciesReference species="S31"/>
          <speciesReference species="S112"/>
        </listOfProducts>
        <kineticLaw>
          <math xmlns="http://www.w3.org/1998/Math/MathML">
            <apply>
              <times/>
              <ci> koffCaMpeNOS_H </ci>
              <ci> S116 </ci>
            </apply>
          </math>
        </kineticLaw>
      </reaction>
      <reaction id="R510" reversible="false">
        <listOfReactants>
          <speciesReference species="S40"/>
          <speciesReference species="S111"/>
        </listOfReactants>
        <listOfProducts>
          <speciesReference species="S117"/>
        </listOfProducts>
        <kineticLaw>
          <math xmlns="http://www.w3.org/1998/Math/MathML">
            <apply>
              <times/>
              <ci> kon4peNOS_H </ci>
              <ci> S40 </ci>
              <ci> S111 </ci>
            </apply>
          </math>
        </kineticLaw>
      </reaction>
      <reaction id="R511" reversible="false">
        <listOfReactants>
          <speciesReference species="S40"/>
          <speciesReference species="S112"/>
        </listOfReactants>
        <listOfProducts>
          <speciesReference species="S118"/>
        </listOfProducts>
        <kineticLaw>
          <math xmlns="http://www.w3.org/1998/Math/MathML">
            <apply>
              <times/>
              <ci> kon4peNOS_H </ci>
              <ci> S40 </ci>
              <ci> S112 </ci>
            </apply>
          </math>
        </kineticLaw>
      </reaction>
      <reaction id="R512" reversible="false">
        <listOfReactants>
          <speciesReference species="S117"/>
        </listOfReactants>
        <listOfProducts>
          <speciesReference species="S40"/>
          <speciesReference species="S111"/>
        </listOfProducts>
        <kineticLaw>
          <math xmlns="http://www.w3.org/1998/Math/MathML">
            <apply>
              <times/>
              <ci> koffCaMpeNOS_H </ci>
              <ci> S117 </ci>
            </apply>
          </math>
        </kineticLaw>
      </reaction>
      <reaction id="R513" reversible="false">
        <listOfReactants>
          <speciesReference species="S118"/>
        </listOfReactants>
        <listOfProducts>
          <speciesReference species="S40"/>
          <speciesReference species="S112"/>
        </listOfProducts>
        <kineticLaw>
          <math xmlns="http://www.w3.org/1998/Math/MathML">
            <apply>
              <times/>
              <ci> koffCaMpeNOS_H </ci>
              <ci> S118 </ci>
            </apply>
          </math>
        </kineticLaw>
      </reaction>
      <reaction id="R514" reversible="false">
        <listOfReactants>
          <speciesReference species="S71"/>
          <speciesReference species="S119"/>
        </listOfReactants>
        <listOfProducts>
          <speciesReference species="S143"/>
        </listOfProducts>
        <kineticLaw>
          <math xmlns="http://www.w3.org/1998/Math/MathML">
            <apply>
              <times/>
              <ci> konHsp90_eNOS </ci>
              <ci> S71 </ci>
              <ci> S119 </ci>
            </apply>
          </math>
        </kineticLaw>
      </reaction>
      <reaction id="R515" reversible="false">
        <listOfReactants>
          <speciesReference species="S71"/>
          <speciesReference species="S120"/>
        </listOfReactants>
        <listOfProducts>
          <speciesReference species="S144"/>
        </listOfProducts>
        <kineticLaw>
          <math xmlns="http://www.w3.org/1998/Math/MathML">
            <apply>
              <times/>
              <ci> konHsp90_eNOS </ci>
              <ci> S71 </ci>
              <ci> S120 </ci>
            </apply>
          </math>
        </kineticLaw>
      </reaction>
      <reaction id="R516" reversible="false">
        <listOfReactants>
          <speciesReference species="S121"/>
        </listOfReactants>
        <listOfProducts>
          <speciesReference species="S71"/>
          <speciesReference species="S103"/>
        </listOfProducts>
        <kineticLaw>
          <math xmlns="http://www.w3.org/1998/Math/MathML">
            <apply>
              <times/>
              <ci> koffHsp90_CaMeNOS </ci>
              <ci> S121 </ci>
            </apply>
          </math>
        </kineticLaw>
      </reaction>
      <reaction id="R517" reversible="false">
        <listOfReactants>
          <speciesReference species="S122"/>
        </listOfReactants>
        <listOfProducts>
          <speciesReference species="S71"/>
          <speciesReference species="S104"/>
        </listOfProducts>
        <kineticLaw>
          <math xmlns="http://www.w3.org/1998/Math/MathML">
            <apply>
              <times/>
              <ci> koffHsp90_CaMeNOS </ci>
              <ci> S122 </ci>
            </apply>
          </math>
        </kineticLaw>
      </reaction>
      <reaction id="R518" reversible="false">
        <listOfReactants>
          <speciesReference species="S123"/>
        </listOfReactants>
        <listOfProducts>
          <speciesReference species="S71"/>
          <speciesReference species="S105"/>
        </listOfProducts>
        <kineticLaw>
          <math xmlns="http://www.w3.org/1998/Math/MathML">
            <apply>
              <times/>
              <ci> koffHsp90_CaMeNOS </ci>
              <ci> S123 </ci>
            </apply>
          </math>
        </kineticLaw>
      </reaction>
      <reaction id="R519" reversible="false">
        <listOfReactants>
          <speciesReference species="S124"/>
        </listOfReactants>
        <listOfProducts>
          <speciesReference species="S71"/>
          <speciesReference species="S106"/>
        </listOfProducts>
        <kineticLaw>
          <math xmlns="http://www.w3.org/1998/Math/MathML">
            <apply>
              <times/>
              <ci> koffHsp90_CaMeNOS </ci>
              <ci> S124 </ci>
            </apply>
          </math>
        </kineticLaw>
      </reaction>
      <reaction id="R520" reversible="false">
        <listOfReactants>
          <speciesReference species="S125"/>
        </listOfReactants>
        <listOfProducts>
          <speciesReference species="S71"/>
          <speciesReference species="S107"/>
        </listOfProducts>
        <kineticLaw>
          <math xmlns="http://www.w3.org/1998/Math/MathML">
            <apply>
              <times/>
              <ci> koffHsp90_CaMeNOS </ci>
              <ci> S125 </ci>
            </apply>
          </math>
        </kineticLaw>
      </reaction>
      <reaction id="R521" reversible="false">
        <listOfReactants>
          <speciesReference species="S126"/>
        </listOfReactants>
        <listOfProducts>
          <speciesReference species="S71"/>
          <speciesReference species="S108"/>
        </listOfProducts>
        <kineticLaw>
          <math xmlns="http://www.w3.org/1998/Math/MathML">
            <apply>
              <times/>
              <ci> koffHsp90_CaMeNOS </ci>
              <ci> S126 </ci>
            </apply>
          </math>
        </kineticLaw>
      </reaction>
      <reaction id="R522" reversible="false">
        <listOfReactants>
          <speciesReference species="S10"/>
          <speciesReference species="S110"/>
        </listOfReactants>
        <listOfProducts>
          <speciesReference species="S135"/>
        </listOfProducts>
        <kineticLaw>
          <math xmlns="http://www.w3.org/1998/Math/MathML">
            <apply>
              <times/>
              <ci> konHsp90_eNOS </ci>
              <ci> S10 </ci>
              <ci> S110 </ci>
            </apply>
          </math>
        </kineticLaw>
      </reaction>
      <reaction id="R523" reversible="false">
        <listOfReactants>
          <speciesReference species="S32"/>
          <speciesReference species="S110"/>
        </listOfReactants>
        <listOfProducts>
          <speciesReference species="S136"/>
        </listOfProducts>
        <kineticLaw>
          <math xmlns="http://www.w3.org/1998/Math/MathML">
            <apply>
              <times/>
              <ci> konHsp90_eNOS </ci>
              <ci> S32 </ci>
              <ci> S110 </ci>
            </apply>
          </math>
        </kineticLaw>
      </reaction>
      <reaction id="R524" reversible="false">
        <listOfReactants>
          <speciesReference species="S111"/>
        </listOfReactants>
        <listOfProducts>
          <speciesReference species="S10"/>
          <speciesReference species="S94"/>
        </listOfProducts>
        <kineticLaw>
          <math xmlns="http://www.w3.org/1998/Math/MathML">
            <apply>
              <times/>
              <ci> koffHsp90_eNOS </ci>
              <ci> S111 </ci>
            </apply>
          </math>
        </kineticLaw>
      </reaction>
      <reaction id="R525" reversible="false">
        <listOfReactants>
          <speciesReference species="S112"/>
        </listOfReactants>
        <listOfProducts>
          <speciesReference species="S32"/>
          <speciesReference species="S94"/>
        </listOfProducts>
        <kineticLaw>
          <math xmlns="http://www.w3.org/1998/Math/MathML">
            <apply>
              <times/>
              <ci> koffHsp90_eNOS </ci>
              <ci> S112 </ci>
            </apply>
          </math>
        </kineticLaw>
      </reaction>
      <reaction id="R526" reversible="false">
        <listOfReactants>
          <speciesReference species="S127"/>
        </listOfReactants>
        <listOfProducts>
          <speciesReference species="S10"/>
          <speciesReference species="S93"/>
        </listOfProducts>
        <kineticLaw>
          <math xmlns="http://www.w3.org/1998/Math/MathML">
            <apply>
              <times/>
              <ci> koffHsp90_eNOS </ci>
              <ci> S127 </ci>
            </apply>
          </math>
        </kineticLaw>
      </reaction>
      <reaction id="R527" reversible="false">
        <listOfReactants>
          <speciesReference species="S128"/>
        </listOfReactants>
        <listOfProducts>
          <speciesReference species="S32"/>
          <speciesReference species="S93"/>
        </listOfProducts>
        <kineticLaw>
          <math xmlns="http://www.w3.org/1998/Math/MathML">
            <apply>
              <times/>
              <ci> koffHsp90_eNOS </ci>
              <ci> S128 </ci>
            </apply>
          </math>
        </kineticLaw>
      </reaction>
      <reaction id="R528" reversible="false">
        <listOfReactants>
          <speciesReference species="S127"/>
        </listOfReactants>
        <listOfProducts>
          <speciesReference species="S72"/>
          <speciesReference species="S145"/>
        </listOfProducts>
        <kineticLaw>
          <math xmlns="http://www.w3.org/1998/Math/MathML">
            <apply>
              <times/>
              <ci> koffpAkt_pHsp90 </ci>
              <ci> S127 </ci>
            </apply>
          </math>
        </kineticLaw>
      </reaction>
      <reaction id="R529" reversible="false">
        <listOfReactants>
          <speciesReference species="S128"/>
        </listOfReactants>
        <listOfProducts>
          <speciesReference species="S72"/>
          <speciesReference species="S146"/>
        </listOfProducts>
        <kineticLaw>
          <math xmlns="http://www.w3.org/1998/Math/MathML">
            <apply>
              <times/>
              <ci> koffpAkt_pHsp90 </ci>
              <ci> S128 </ci>
            </apply>
          </math>
        </kineticLaw>
      </reaction>
      <reaction id="R530" reversible="false">
        <listOfReactants>
          <speciesReference species="S129"/>
        </listOfReactants>
        <listOfProducts>
          <speciesReference species="S72"/>
          <speciesReference species="S147"/>
        </listOfProducts>
        <kineticLaw>
          <math xmlns="http://www.w3.org/1998/Math/MathML">
            <apply>
              <times/>
              <ci> koffpAkt_pHsp90 </ci>
              <ci> S129 </ci>
            </apply>
          </math>
        </kineticLaw>
      </reaction>
      <reaction id="R531" reversible="false">
        <listOfReactants>
          <speciesReference species="S130"/>
        </listOfReactants>
        <listOfProducts>
          <speciesReference species="S72"/>
          <speciesReference species="S148"/>
        </listOfProducts>
        <kineticLaw>
          <math xmlns="http://www.w3.org/1998/Math/MathML">
            <apply>
              <times/>
              <ci> koffpAkt_pHsp90 </ci>
              <ci> S130 </ci>
            </apply>
          </math>
        </kineticLaw>
      </reaction>
      <reaction id="R532" reversible="false">
        <listOfReactants>
          <speciesReference species="S131"/>
        </listOfReactants>
        <listOfProducts>
          <speciesReference species="S72"/>
          <speciesReference species="S149"/>
        </listOfProducts>
        <kineticLaw>
          <math xmlns="http://www.w3.org/1998/Math/MathML">
            <apply>
              <times/>
              <ci> koffpAkt_pHsp90 </ci>
              <ci> S131 </ci>
            </apply>
          </math>
        </kineticLaw>
      </reaction>
      <reaction id="R533" reversible="false">
        <listOfReactants>
          <speciesReference species="S132"/>
        </listOfReactants>
        <listOfProducts>
          <speciesReference species="S72"/>
          <speciesReference species="S150"/>
        </listOfProducts>
        <kineticLaw>
          <math xmlns="http://www.w3.org/1998/Math/MathML">
            <apply>
              <times/>
              <ci> koffpAkt_pHsp90 </ci>
              <ci> S132 </ci>
            </apply>
          </math>
        </kineticLaw>
      </reaction>
      <reaction id="R534" reversible="false">
        <listOfReactants>
          <speciesReference species="S133"/>
        </listOfReactants>
        <listOfProducts>
          <speciesReference species="S72"/>
          <speciesReference species="S151"/>
        </listOfProducts>
        <kineticLaw>
          <math xmlns="http://www.w3.org/1998/Math/MathML">
            <apply>
              <times/>
              <ci> koffpAkt_pHsp90 </ci>
              <ci> S133 </ci>
            </apply>
          </math>
        </kineticLaw>
      </reaction>
      <reaction id="R535" reversible="false">
        <listOfReactants>
          <speciesReference species="S134"/>
        </listOfReactants>
        <listOfProducts>
          <speciesReference species="S72"/>
          <speciesReference species="S152"/>
        </listOfProducts>
        <kineticLaw>
          <math xmlns="http://www.w3.org/1998/Math/MathML">
            <apply>
              <times/>
              <ci> koffpAkt_pHsp90 </ci>
              <ci> S134 </ci>
            </apply>
          </math>
        </kineticLaw>
      </reaction>
      <reaction id="R536" reversible="false">
        <listOfReactants>
          <speciesReference species="S111"/>
        </listOfReactants>
        <listOfProducts>
          <speciesReference species="S71"/>
          <speciesReference species="S153"/>
        </listOfProducts>
        <kineticLaw>
          <math xmlns="http://www.w3.org/1998/Math/MathML">
            <apply>
              <times/>
              <ci> koffHsp90_eNOS </ci>
              <ci> S111 </ci>
            </apply>
          </math>
        </kineticLaw>
      </reaction>
      <reaction id="R537" reversible="false">
        <listOfReactants>
          <speciesReference species="S112"/>
        </listOfReactants>
        <listOfProducts>
          <speciesReference species="S71"/>
          <speciesReference species="S154"/>
        </listOfProducts>
        <kineticLaw>
          <math xmlns="http://www.w3.org/1998/Math/MathML">
            <apply>
              <times/>
              <ci> koffHsp90_eNOS </ci>
              <ci> S112 </ci>
            </apply>
          </math>
        </kineticLaw>
      </reaction>
      <reaction id="R538" reversible="false">
        <listOfReactants>
          <speciesReference species="S113"/>
        </listOfReactants>
        <listOfProducts>
          <speciesReference species="S71"/>
          <speciesReference species="S155"/>
        </listOfProducts>
        <kineticLaw>
          <math xmlns="http://www.w3.org/1998/Math/MathML">
            <apply>
              <times/>
              <ci> koffHsp90_CaMeNOS </ci>
              <ci> S113 </ci>
            </apply>
          </math>
        </kineticLaw>
      </reaction>
      <reaction id="R539" reversible="false">
        <listOfReactants>
          <speciesReference species="S114"/>
        </listOfReactants>
        <listOfProducts>
          <speciesReference species="S71"/>
          <speciesReference species="S156"/>
        </listOfProducts>
        <kineticLaw>
          <math xmlns="http://www.w3.org/1998/Math/MathML">
            <apply>
              <times/>
              <ci> koffHsp90_CaMeNOS </ci>
              <ci> S114 </ci>
            </apply>
          </math>
        </kineticLaw>
      </reaction>
      <reaction id="R540" reversible="false">
        <listOfReactants>
          <speciesReference species="S115"/>
        </listOfReactants>
        <listOfProducts>
          <speciesReference species="S71"/>
          <speciesReference species="S157"/>
        </listOfProducts>
        <kineticLaw>
          <math xmlns="http://www.w3.org/1998/Math/MathML">
            <apply>
              <times/>
              <ci> koffHsp90_CaMeNOS </ci>
              <ci> S115 </ci>
            </apply>
          </math>
        </kineticLaw>
      </reaction>
      <reaction id="R541" reversible="false">
        <listOfReactants>
          <speciesReference species="S116"/>
        </listOfReactants>
        <listOfProducts>
          <speciesReference species="S71"/>
          <speciesReference species="S158"/>
        </listOfProducts>
        <kineticLaw>
          <math xmlns="http://www.w3.org/1998/Math/MathML">
            <apply>
              <times/>
              <ci> koffHsp90_CaMeNOS </ci>
              <ci> S116 </ci>
            </apply>
          </math>
        </kineticLaw>
      </reaction>
      <reaction id="R542" reversible="false">
        <listOfReactants>
          <speciesReference species="S117"/>
        </listOfReactants>
        <listOfProducts>
          <speciesReference species="S71"/>
          <speciesReference species="S159"/>
        </listOfProducts>
        <kineticLaw>
          <math xmlns="http://www.w3.org/1998/Math/MathML">
            <apply>
              <times/>
              <ci> koffHsp90_CaMeNOS </ci>
              <ci> S117 </ci>
            </apply>
          </math>
        </kineticLaw>
      </reaction>
      <reaction id="R543" reversible="false">
        <listOfReactants>
          <speciesReference species="S118"/>
        </listOfReactants>
        <listOfProducts>
          <speciesReference species="S71"/>
          <speciesReference species="S160"/>
        </listOfProducts>
        <kineticLaw>
          <math xmlns="http://www.w3.org/1998/Math/MathML">
            <apply>
              <times/>
              <ci> koffHsp90_CaMeNOS </ci>
              <ci> S118 </ci>
            </apply>
          </math>
        </kineticLaw>
      </reaction>
      <reaction id="R544" reversible="false">
        <listOfReactants>
          <speciesReference species="S41"/>
          <speciesReference species="S110"/>
        </listOfReactants>
        <listOfProducts>
          <speciesReference species="S137"/>
        </listOfProducts>
        <kineticLaw>
          <math xmlns="http://www.w3.org/1998/Math/MathML">
            <apply>
              <times/>
              <ci> konHsp90_CaMeNOS </ci>
              <ci> S41 </ci>
              <ci> S110 </ci>
            </apply>
          </math>
        </kineticLaw>
      </reaction>
      <reaction id="R545" reversible="false">
        <listOfReactants>
          <speciesReference species="S42"/>
          <speciesReference species="S110"/>
        </listOfReactants>
        <listOfProducts>
          <speciesReference species="S138"/>
        </listOfProducts>
        <kineticLaw>
          <math xmlns="http://www.w3.org/1998/Math/MathML">
            <apply>
              <times/>
              <ci> konHsp90_CaMeNOS </ci>
              <ci> S42 </ci>
              <ci> S110 </ci>
            </apply>
          </math>
        </kineticLaw>
      </reaction>
      <reaction id="R546" reversible="false">
        <listOfReactants>
          <speciesReference species="S43"/>
          <speciesReference species="S110"/>
        </listOfReactants>
        <listOfProducts>
          <speciesReference species="S139"/>
        </listOfProducts>
        <kineticLaw>
          <math xmlns="http://www.w3.org/1998/Math/MathML">
            <apply>
              <times/>
              <ci> konHsp90_CaMeNOS </ci>
              <ci> S43 </ci>
              <ci> S110 </ci>
            </apply>
          </math>
        </kineticLaw>
      </reaction>
      <reaction id="R547" reversible="false">
        <listOfReactants>
          <speciesReference species="S44"/>
          <speciesReference species="S110"/>
        </listOfReactants>
        <listOfProducts>
          <speciesReference species="S140"/>
        </listOfProducts>
        <kineticLaw>
          <math xmlns="http://www.w3.org/1998/Math/MathML">
            <apply>
              <times/>
              <ci> konHsp90_CaMeNOS </ci>
              <ci> S44 </ci>
              <ci> S110 </ci>
            </apply>
          </math>
        </kineticLaw>
      </reaction>
      <reaction id="R548" reversible="false">
        <listOfReactants>
          <speciesReference species="S49"/>
          <speciesReference species="S110"/>
        </listOfReactants>
        <listOfProducts>
          <speciesReference species="S141"/>
        </listOfProducts>
        <kineticLaw>
          <math xmlns="http://www.w3.org/1998/Math/MathML">
            <apply>
              <times/>
              <ci> konHsp90_CaMeNOS </ci>
              <ci> S49 </ci>
              <ci> S110 </ci>
            </apply>
          </math>
        </kineticLaw>
      </reaction>
      <reaction id="R549" reversible="false">
        <listOfReactants>
          <speciesReference species="S50"/>
          <speciesReference species="S110"/>
        </listOfReactants>
        <listOfProducts>
          <speciesReference species="S142"/>
        </listOfProducts>
        <kineticLaw>
          <math xmlns="http://www.w3.org/1998/Math/MathML">
            <apply>
              <times/>
              <ci> konHsp90_CaMeNOS </ci>
              <ci> S50 </ci>
              <ci> S110 </ci>
            </apply>
          </math>
        </kineticLaw>
      </reaction>
      <reaction id="R550" reversible="false">
        <listOfReactants>
          <speciesReference species="S113"/>
        </listOfReactants>
        <listOfProducts>
          <speciesReference species="S41"/>
          <speciesReference species="S94"/>
        </listOfProducts>
        <kineticLaw>
          <math xmlns="http://www.w3.org/1998/Math/MathML">
            <apply>
              <times/>
              <ci> koffHsp90_CaMeNOS </ci>
              <ci> S113 </ci>
            </apply>
          </math>
        </kineticLaw>
      </reaction>
      <reaction id="R551" reversible="false">
        <listOfReactants>
          <speciesReference species="S114"/>
        </listOfReactants>
        <listOfProducts>
          <speciesReference species="S42"/>
          <speciesReference species="S94"/>
        </listOfProducts>
        <kineticLaw>
          <math xmlns="http://www.w3.org/1998/Math/MathML">
            <apply>
              <times/>
              <ci> koffHsp90_CaMeNOS </ci>
              <ci> S114 </ci>
            </apply>
          </math>
        </kineticLaw>
      </reaction>
      <reaction id="R552" reversible="false">
        <listOfReactants>
          <speciesReference species="S115"/>
        </listOfReactants>
        <listOfProducts>
          <speciesReference species="S43"/>
          <speciesReference species="S94"/>
        </listOfProducts>
        <kineticLaw>
          <math xmlns="http://www.w3.org/1998/Math/MathML">
            <apply>
              <times/>
              <ci> koffHsp90_CaMeNOS </ci>
              <ci> S115 </ci>
            </apply>
          </math>
        </kineticLaw>
      </reaction>
      <reaction id="R553" reversible="false">
        <listOfReactants>
          <speciesReference species="S116"/>
        </listOfReactants>
        <listOfProducts>
          <speciesReference species="S44"/>
          <speciesReference species="S94"/>
        </listOfProducts>
        <kineticLaw>
          <math xmlns="http://www.w3.org/1998/Math/MathML">
            <apply>
              <times/>
              <ci> koffHsp90_CaMeNOS </ci>
              <ci> S116 </ci>
            </apply>
          </math>
        </kineticLaw>
      </reaction>
      <reaction id="R554" reversible="false">
        <listOfReactants>
          <speciesReference species="S117"/>
        </listOfReactants>
        <listOfProducts>
          <speciesReference species="S49"/>
          <speciesReference species="S94"/>
        </listOfProducts>
        <kineticLaw>
          <math xmlns="http://www.w3.org/1998/Math/MathML">
            <apply>
              <times/>
              <ci> koffHsp90_CaMeNOS </ci>
              <ci> S117 </ci>
            </apply>
          </math>
        </kineticLaw>
      </reaction>
      <reaction id="R555" reversible="false">
        <listOfReactants>
          <speciesReference species="S118"/>
        </listOfReactants>
        <listOfProducts>
          <speciesReference species="S50"/>
          <speciesReference species="S94"/>
        </listOfProducts>
        <kineticLaw>
          <math xmlns="http://www.w3.org/1998/Math/MathML">
            <apply>
              <times/>
              <ci> koffHsp90_CaMeNOS </ci>
              <ci> S118 </ci>
            </apply>
          </math>
        </kineticLaw>
      </reaction>
      <reaction id="R556" reversible="false">
        <listOfReactants>
          <speciesReference species="S129"/>
        </listOfReactants>
        <listOfProducts>
          <speciesReference species="S41"/>
          <speciesReference species="S93"/>
        </listOfProducts>
        <kineticLaw>
          <math xmlns="http://www.w3.org/1998/Math/MathML">
            <apply>
              <times/>
              <ci> koffHsp90_CaMeNOS </ci>
              <ci> S129 </ci>
            </apply>
          </math>
        </kineticLaw>
      </reaction>
      <reaction id="R557" reversible="false">
        <listOfReactants>
          <speciesReference species="S130"/>
        </listOfReactants>
        <listOfProducts>
          <speciesReference species="S42"/>
          <speciesReference species="S93"/>
        </listOfProducts>
        <kineticLaw>
          <math xmlns="http://www.w3.org/1998/Math/MathML">
            <apply>
              <times/>
              <ci> koffHsp90_CaMeNOS </ci>
              <ci> S130 </ci>
            </apply>
          </math>
        </kineticLaw>
      </reaction>
      <reaction id="R558" reversible="false">
        <listOfReactants>
          <speciesReference species="S131"/>
        </listOfReactants>
        <listOfProducts>
          <speciesReference species="S43"/>
          <speciesReference species="S93"/>
        </listOfProducts>
        <kineticLaw>
          <math xmlns="http://www.w3.org/1998/Math/MathML">
            <apply>
              <times/>
              <ci> koffHsp90_CaMeNOS </ci>
              <ci> S131 </ci>
            </apply>
          </math>
        </kineticLaw>
      </reaction>
      <reaction id="R559" reversible="false">
        <listOfReactants>
          <speciesReference species="S132"/>
        </listOfReactants>
        <listOfProducts>
          <speciesReference species="S44"/>
          <speciesReference species="S93"/>
        </listOfProducts>
        <kineticLaw>
          <math xmlns="http://www.w3.org/1998/Math/MathML">
            <apply>
              <times/>
              <ci> koffHsp90_CaMeNOS </ci>
              <ci> S132 </ci>
            </apply>
          </math>
        </kineticLaw>
      </reaction>
      <reaction id="R560" reversible="false">
        <listOfReactants>
          <speciesReference species="S133"/>
        </listOfReactants>
        <listOfProducts>
          <speciesReference species="S49"/>
          <speciesReference species="S93"/>
        </listOfProducts>
        <kineticLaw>
          <math xmlns="http://www.w3.org/1998/Math/MathML">
            <apply>
              <times/>
              <ci> koffHsp90_CaMeNOS </ci>
              <ci> S133 </ci>
            </apply>
          </math>
        </kineticLaw>
      </reaction>
      <reaction id="R561" reversible="false">
        <listOfReactants>
          <speciesReference species="S134"/>
        </listOfReactants>
        <listOfProducts>
          <speciesReference species="S50"/>
          <speciesReference species="S93"/>
        </listOfProducts>
        <kineticLaw>
          <math xmlns="http://www.w3.org/1998/Math/MathML">
            <apply>
              <times/>
              <ci> koffHsp90_CaMeNOS </ci>
              <ci> S134 </ci>
            </apply>
          </math>
        </kineticLaw>
      </reaction>
      <reaction id="R562" reversible="false">
        <listOfReactants>
          <speciesReference species="S119"/>
        </listOfReactants>
        <listOfProducts>
          <speciesReference species="S10"/>
        </listOfProducts>
        <kineticLaw>
          <math xmlns="http://www.w3.org/1998/Math/MathML">
            <apply>
              <times/>
              <ci> kdp_eNOS </ci>
              <ci> S119 </ci>
            </apply>
          </math>
        </kineticLaw>
      </reaction>
      <reaction id="R563" reversible="false">
        <listOfReactants>
          <speciesReference species="S120"/>
        </listOfReactants>
        <listOfProducts>
          <speciesReference species="S32"/>
        </listOfProducts>
        <kineticLaw>
          <math xmlns="http://www.w3.org/1998/Math/MathML">
            <apply>
              <times/>
              <ci> kdp_eNOS </ci>
              <ci> S120 </ci>
            </apply>
          </math>
        </kineticLaw>
      </reaction>
      <reaction id="R564" reversible="false">
        <listOfReactants>
          <speciesReference species="S121"/>
        </listOfReactants>
        <listOfProducts>
          <speciesReference species="S76"/>
        </listOfProducts>
        <kineticLaw>
          <math xmlns="http://www.w3.org/1998/Math/MathML">
            <apply>
              <times/>
              <ci> kdp_eNOS </ci>
              <ci> S121 </ci>
            </apply>
          </math>
        </kineticLaw>
      </reaction>
      <reaction id="R565" reversible="false">
        <listOfReactants>
          <speciesReference species="S122"/>
        </listOfReactants>
        <listOfProducts>
          <speciesReference species="S77"/>
        </listOfProducts>
        <kineticLaw>
          <math xmlns="http://www.w3.org/1998/Math/MathML">
            <apply>
              <times/>
              <ci> kdp_eNOS </ci>
              <ci> S122 </ci>
            </apply>
          </math>
        </kineticLaw>
      </reaction>
      <reaction id="R566" reversible="false">
        <listOfReactants>
          <speciesReference species="S123"/>
        </listOfReactants>
        <listOfProducts>
          <speciesReference species="S78"/>
        </listOfProducts>
        <kineticLaw>
          <math xmlns="http://www.w3.org/1998/Math/MathML">
            <apply>
              <times/>
              <ci> kdp_eNOS </ci>
              <ci> S123 </ci>
            </apply>
          </math>
        </kineticLaw>
      </reaction>
      <reaction id="R567" reversible="false">
        <listOfReactants>
          <speciesReference species="S124"/>
        </listOfReactants>
        <listOfProducts>
          <speciesReference species="S79"/>
        </listOfProducts>
        <kineticLaw>
          <math xmlns="http://www.w3.org/1998/Math/MathML">
            <apply>
              <times/>
              <ci> kdp_eNOS </ci>
              <ci> S124 </ci>
            </apply>
          </math>
        </kineticLaw>
      </reaction>
      <reaction id="R568" reversible="false">
        <listOfReactants>
          <speciesReference species="S125"/>
        </listOfReactants>
        <listOfProducts>
          <speciesReference species="S80"/>
        </listOfProducts>
        <kineticLaw>
          <math xmlns="http://www.w3.org/1998/Math/MathML">
            <apply>
              <times/>
              <ci> kdp_eNOS </ci>
              <ci> S125 </ci>
            </apply>
          </math>
        </kineticLaw>
      </reaction>
      <reaction id="R569" reversible="false">
        <listOfReactants>
          <speciesReference species="S126"/>
        </listOfReactants>
        <listOfProducts>
          <speciesReference species="S81"/>
        </listOfProducts>
        <kineticLaw>
          <math xmlns="http://www.w3.org/1998/Math/MathML">
            <apply>
              <times/>
              <ci> kdp_eNOS </ci>
              <ci> S126 </ci>
            </apply>
          </math>
        </kineticLaw>
      </reaction>
      <reaction id="R570" reversible="false">
        <listOfReactants>
          <speciesReference species="S119"/>
        </listOfReactants>
        <listOfProducts>
          <speciesReference species="S1"/>
        </listOfProducts>
        <kineticLaw>
          <math xmlns="http://www.w3.org/1998/Math/MathML">
            <apply>
              <times/>
              <ci> kdeg_eNOS </ci>
              <ci> S119 </ci>
            </apply>
          </math>
        </kineticLaw>
      </reaction>
      <reaction id="R571" reversible="false">
        <listOfReactants>
          <speciesReference species="S13"/>
          <speciesReference species="S111"/>
        </listOfReactants>
        <listOfProducts>
          <speciesReference species="S112"/>
        </listOfProducts>
        <kineticLaw>
          <math xmlns="http://www.w3.org/1998/Math/MathML">
            <apply>
              <times/>
              <ci> kon_beNOS_Arg </ci>
              <ci> S13 </ci>
              <ci> S111 </ci>
            </apply>
          </math>
        </kineticLaw>
      </reaction>
      <reaction id="R572" reversible="false">
        <listOfReactants>
          <speciesReference species="S13"/>
          <speciesReference species="S127"/>
        </listOfReactants>
        <listOfProducts>
          <speciesReference species="S128"/>
        </listOfProducts>
        <kineticLaw>
          <math xmlns="http://www.w3.org/1998/Math/MathML">
            <apply>
              <times/>
              <ci> kon_beNOS_Arg </ci>
              <ci> S13 </ci>
              <ci> S127 </ci>
            </apply>
          </math>
        </kineticLaw>
      </reaction>
      <reaction id="R573" reversible="false">
        <listOfReactants>
          <speciesReference species="S112"/>
        </listOfReactants>
        <listOfProducts>
          <speciesReference species="S13"/>
          <speciesReference species="S111"/>
        </listOfProducts>
        <kineticLaw>
          <math xmlns="http://www.w3.org/1998/Math/MathML">
            <apply>
              <times/>
              <ci> koff_beNOS_Arg </ci>
              <ci> S112 </ci>
            </apply>
          </math>
        </kineticLaw>
      </reaction>
      <reaction id="R574" reversible="false">
        <listOfReactants>
          <speciesReference species="S128"/>
        </listOfReactants>
        <listOfProducts>
          <speciesReference species="S13"/>
          <speciesReference species="S127"/>
        </listOfProducts>
        <kineticLaw>
          <math xmlns="http://www.w3.org/1998/Math/MathML">
            <apply>
              <times/>
              <ci> koff_beNOS_Arg </ci>
              <ci> S128 </ci>
            </apply>
          </math>
        </kineticLaw>
      </reaction>
      <reaction id="R575" reversible="false">
        <listOfReactants>
          <speciesReference species="S13"/>
          <speciesReference species="S119"/>
        </listOfReactants>
        <listOfProducts>
          <speciesReference species="S120"/>
        </listOfProducts>
        <kineticLaw>
          <math xmlns="http://www.w3.org/1998/Math/MathML">
            <apply>
              <times/>
              <ci> kon_peNOS_Arg </ci>
              <ci> S13 </ci>
              <ci> S119 </ci>
            </apply>
          </math>
        </kineticLaw>
      </reaction>
      <reaction id="R576" reversible="false">
        <listOfReactants>
          <speciesReference species="S120"/>
        </listOfReactants>
        <listOfProducts>
          <speciesReference species="S13"/>
          <speciesReference species="S119"/>
        </listOfProducts>
        <kineticLaw>
          <math xmlns="http://www.w3.org/1998/Math/MathML">
            <apply>
              <times/>
              <ci> koff_peNOS_Arg </ci>
              <ci> S120 </ci>
            </apply>
          </math>
        </kineticLaw>
      </reaction>
      <reaction id="R577" reversible="false">
        <listOfReactants>
          <speciesReference species="S120"/>
        </listOfReactants>
        <listOfProducts>
          <speciesReference species="S51"/>
          <speciesReference species="S52"/>
          <speciesReference species="S119"/>
        </listOfProducts>
        <kineticLaw>
          <math xmlns="http://www.w3.org/1998/Math/MathML">
            <apply>
              <times/>
              <ci> kcat_peNOS </ci>
              <ci> S120 </ci>
            </apply>
          </math>
        </kineticLaw>
      </reaction>
      <reaction id="R578" reversible="false">
        <listOfReactants>
          <speciesReference species="S13"/>
          <speciesReference species="S113"/>
        </listOfReactants>
        <listOfProducts>
          <speciesReference species="S114"/>
        </listOfProducts>
        <kineticLaw>
          <math xmlns="http://www.w3.org/1998/Math/MathML">
            <apply>
              <times/>
              <ci> kon_eNOS_Arg_H </ci>
              <ci> S13 </ci>
              <ci> S113 </ci>
            </apply>
          </math>
        </kineticLaw>
      </reaction>
      <reaction id="R579" reversible="false">
        <listOfReactants>
          <speciesReference species="S13"/>
          <speciesReference species="S115"/>
        </listOfReactants>
        <listOfProducts>
          <speciesReference species="S116"/>
        </listOfProducts>
        <kineticLaw>
          <math xmlns="http://www.w3.org/1998/Math/MathML">
            <apply>
              <times/>
              <ci> kon_eNOS_Arg_H </ci>
              <ci> S13 </ci>
              <ci> S115 </ci>
            </apply>
          </math>
        </kineticLaw>
      </reaction>
      <reaction id="R580" reversible="false">
        <listOfReactants>
          <speciesReference species="S13"/>
          <speciesReference species="S117"/>
        </listOfReactants>
        <listOfProducts>
          <speciesReference species="S118"/>
        </listOfProducts>
        <kineticLaw>
          <math xmlns="http://www.w3.org/1998/Math/MathML">
            <apply>
              <times/>
              <ci> kon_eNOS_Arg_H </ci>
              <ci> S13 </ci>
              <ci> S117 </ci>
            </apply>
          </math>
        </kineticLaw>
      </reaction>
      <reaction id="R581" reversible="false">
        <listOfReactants>
          <speciesReference species="S13"/>
          <speciesReference species="S129"/>
        </listOfReactants>
        <listOfProducts>
          <speciesReference species="S130"/>
        </listOfProducts>
        <kineticLaw>
          <math xmlns="http://www.w3.org/1998/Math/MathML">
            <apply>
              <times/>
              <ci> kon_eNOS_Arg_H </ci>
              <ci> S13 </ci>
              <ci> S129 </ci>
            </apply>
          </math>
        </kineticLaw>
      </reaction>
      <reaction id="R582" reversible="false">
        <listOfReactants>
          <speciesReference species="S13"/>
          <speciesReference species="S131"/>
        </listOfReactants>
        <listOfProducts>
          <speciesReference species="S132"/>
        </listOfProducts>
        <kineticLaw>
          <math xmlns="http://www.w3.org/1998/Math/MathML">
            <apply>
              <times/>
              <ci> kon_eNOS_Arg_H </ci>
              <ci> S13 </ci>
              <ci> S131 </ci>
            </apply>
          </math>
        </kineticLaw>
      </reaction>
      <reaction id="R583" reversible="false">
        <listOfReactants>
          <speciesReference species="S13"/>
          <speciesReference species="S133"/>
        </listOfReactants>
        <listOfProducts>
          <speciesReference species="S134"/>
        </listOfProducts>
        <kineticLaw>
          <math xmlns="http://www.w3.org/1998/Math/MathML">
            <apply>
              <times/>
              <ci> kon_eNOS_Arg_H </ci>
              <ci> S13 </ci>
              <ci> S133 </ci>
            </apply>
          </math>
        </kineticLaw>
      </reaction>
      <reaction id="R584" reversible="false">
        <listOfReactants>
          <speciesReference species="S114"/>
        </listOfReactants>
        <listOfProducts>
          <speciesReference species="S13"/>
          <speciesReference species="S113"/>
        </listOfProducts>
        <kineticLaw>
          <math xmlns="http://www.w3.org/1998/Math/MathML">
            <apply>
              <times/>
              <ci> koff_eNOS_Arg_H </ci>
              <ci> S114 </ci>
            </apply>
          </math>
        </kineticLaw>
      </reaction>
      <reaction id="R585" reversible="false">
        <listOfReactants>
          <speciesReference species="S116"/>
        </listOfReactants>
        <listOfProducts>
          <speciesReference species="S13"/>
          <speciesReference species="S115"/>
        </listOfProducts>
        <kineticLaw>
          <math xmlns="http://www.w3.org/1998/Math/MathML">
            <apply>
              <times/>
              <ci> koff_eNOS_Arg_H </ci>
              <ci> S116 </ci>
            </apply>
          </math>
        </kineticLaw>
      </reaction>
      <reaction id="R586" reversible="false">
        <listOfReactants>
          <speciesReference species="S118"/>
        </listOfReactants>
        <listOfProducts>
          <speciesReference species="S13"/>
          <speciesReference species="S117"/>
        </listOfProducts>
        <kineticLaw>
          <math xmlns="http://www.w3.org/1998/Math/MathML">
            <apply>
              <times/>
              <ci> koff_eNOS_Arg_H </ci>
              <ci> S118 </ci>
            </apply>
          </math>
        </kineticLaw>
      </reaction>
      <reaction id="R587" reversible="false">
        <listOfReactants>
          <speciesReference species="S130"/>
        </listOfReactants>
        <listOfProducts>
[truncated: 86,138 more chars]
